# Supplementary material for: Co-occurrence of resistance genes to antibiotics, biocides and metals reveals novel insights into their co-selection potential
Source: BMC Genomics. 2015 Nov 17;16:964. doi: 10.1186/s12864-015-2153-5 (PMC4650350; doi:10.1186/s12864-015-2153-5)
Supplement: Additional file 2: Table S1. — Metadata of 2522 completely sequenced bacterial genomes comprising of 2666 chromosomes and 1926 plasmids analysed in this study. (XLSX 331 kb) [file 12864_2015_2153_MOESM2_ESM.xlsx]

## Sheet: Supplementary Table S1
Additional file 2: Table S1. Metadata for 2522 completely sequenced bacterial genomes comprising of 2666 chromosomes and 1926 plasmids analysed in this study.
GENOME ID	Organism Name	RefSeq Accessions	Chromosomes	Plasmids	Isolation Source	Isolation Comments	Environmental category
GENO1	Acaryochloris marina MBIC11017	NC_009925,NC_009926,NC_009927,NC_009928,NC_009929,NC_009930,NC_009931,NC_009932,NC_009933,NC_009934	1	9	algae from the coast of the Palau Islands	isolated from algae from the coast of the Palau Islands in the western Pacific	Aquatic
GENO2	Acetobacter pasteurianus 386B	NC_021991.1,NC_021993.1,NC_021978.1,NC_021979.1,NC_021977.1,NC_021976.1,NC_021992.1	1	6	spontaneous cocoa bean heap fermentation	originates from a spontaneous cocoa bean heap fermentation carried out in Ghana	Food
GENO3	Acetobacter pasteurianus IFO 3283-01	NC_013209,NC_013210,NC_013211,NC_013212,NC_013213,NC_013214,NC_013215	1	6		pellicle on the surface of vinegar fermentation	Food
GENO4	Acetobacter pasteurianus IFO 3283-01-42C	NC_017150,NC_017151,NC_017152,NC_017105,NC_017106,NC_017107,NC_017104	1	6	IFO 3283, was originally isolated from a pellicle (a kind of biofilm) on the surface of vinegar fermentation	Obtained from IFO 3283 strain	Food
GENO5	Acetobacter pasteurianus IFO 3283-03	NC_017100, NC_017101,NC_017118,NC_017119,NC_017120,NC_017142,NC_017109	1	6	IFO 3283, was originally isolated from a pellicle (a kind of biofilm) on the surface of vinegar fermentation	Obtained from IFO 3283 strain	Food
GENO6	Acetobacter pasteurianus IFO 3283-07	NC_017121,NC_017143,NC_017122,NC_017123,NC_017144,NC_017124,NC_017110	1	6		IFO 3283, was originally isolated from a pellicle (a kind of biofilm) on the surface of vinegar fermentation	Food
GENO7	Acetobacter pasteurianus IFO 3283-12	NC_017108,NC_017136,NC_017113,NC_017114,NC_017115,NC_017116,NC_017137	1	6		IFO 3283, was originally isolated from a pellicle (a kind of biofilm) on the surface of vinegar fermentation	food
GENO8	Acetobacter pasteurianus IFO 3283-22	NC_017125,NC_017126,NC_017127,NC_017128,NC_017129,NC_017117,NC_017145	1	6	IFO 3283, was originally isolated from a pellicle (a kind of biofilm) on the surface of vinegar fermentation	Obtained from IFO 3283 strain	Food
GENO9	Acetobacter pasteurianus IFO 3283-26	NC_017146,NC_017130,NC_017131,NC_017132,NC_017133,NC_017147,NC_017148	1	6	IFO 3283, was originally isolated from a pellicle (a kind of biofilm) on the surface of vinegar fermentation	Obtained from IFO 3283 strain	Food
GENO10	Acetobacter pasteurianus IFO 3283-32	NC_017111,NC_017112,NC_017103,NC_017102,NC_017135,NC_017134,NC_017149	1	6	IFO 3283, was originally isolated from a pellicle (a kind of biofilm) on the surface of vinegar fermentation	Obtained from IFO 3283 strain	Food
GENO11	Acetobacterium woodii DSM 1030	NC_016894.1	1	0	Mud		Aquatic
GENO12	Acetohalobium arabaticum DSM 5501	NC_014378	1	0		isolated from lagoons of the Arabat spit (East Crimea) which separates Sivash lake from the Sea of Azov	Aquatic
GENO13	Acholeplasma laidlawii PG-8A	NC_010163	1	0		waste waters	Polluted
GENO14	Achromobacter xylosoxidans A8	NC_014640,NC_014641,NC_014642	1	2	soil contaminated with polychlorinated biphenyls (PCBs)	isolated from soil contaminated with polychlorinated biphenyls (PCBs) and is able to use 2-chlorobenzoate (2-CB) and 2,5-dichlorobenzoate (2,5-DCB) as sole sources of carbon and energy	Polluted
GENO15	Achromobacter xylosoxidans NBRC 15126 = ATCC 27061	NC_023061.1	1	0			Lab/engineered
GENO16	Achromobacter xylosoxidans NH44784-1996	NC_021285	1	0	an isolate from a cystic fibrosis patient obtained in 1996		Humans
GENO17	Acidaminococcus fermentans DSM 20731	NC_013740	1	0		Pig gut	Domestic animals
GENO18	Acidaminococcus intestini RyC-MR95	NC_016077.1	1	0		patient	Humans
GENO19	Acidimicrobium ferrooxidans DSM 10331	NC_013124	1	0	hot spring runoff	isolated from hot spring runoff in Iceland	Extreme
GENO20	Acidiphilium cryptum JF-5	NC_009484,NC_009468,NC_009469,NC_009470,NC_009471,NC_009472,NC_009473,NC_009474,NC_009467	1	8	coal mine lake sediment	isolated under iron-reducing conditions from coal mine lake sediment and is able to grow by coupling the reduction of iron to the oxidation of glucose	Extreme
GENO21	Acidiphilium multivorum	NC_015186,NC_015179,NC_015178,NC_015180,NC_015181,NC_015182,NC_015187,NC_015188,NC_015189	1	8		Pyritic acid mine drainage	Extreme
GENO22	Acidithiobacillus caldus SM-1	NC_015850,NC_015854,NC_015853,NC_015852,NC_015851	1	4		Isolated from a pilot bioleaching reactor	Polluted
GENO23	Acidithiobacillus ferrooxidans ATCC 23270	NC_011761	1	0	bituminous coal mine effluent	isolated from bituminous coal mine effluent	Extreme
GENO24	Acidithiobacillus ferrooxidans ATCC 53993	NC_011206	1	0	the type strain DSM 2705	derived from the type strain DSM 2705	Lab/engineered
GENO25	Acidobacterium capsulatum ATCC 51196	NC_012483	1	0	acidic mine drainage	isolated from acidic mine drainage in Yanahara mine, Okayama, Japan	Extreme
GENO26	Acidobacterium sp. MP5ACTX9	NC_015064,NC_015057,NC_015058,NC_015059,NC_015065,NC_015060	1	5			Extreme
GENO27	Acidothermus cellulolyticus 11B	NC_008578	1	0		Acid hot spring in Yellowstone	Extreme
GENO28	Acidovorax avenae subsp. avenae ATCC 19860	NC_015138	1	0	maize leaf	isolated from maize leaf	Plants
GENO29	Acidovorax citrulli AAC00-1	NC_008752	1	0	gold mine soil		Extreme
GENO30	Acidovorax ebreus TPSY	NC_011992	1	0		Isolated from groundwater collected from the U.S. Department of Energy Integrated Field Research Challenge site at Oak Ridge, TN.	Aquatic
GENO31	Acidovorax sp. JS42	NC_008782,NC_008766,NC_008765	1	2	nitrobenzene-contaminated sediment	isolated from nitrobenzene-contaminated sediment and is capable of using 2-nitrotolulene as a sole carbon and energy source	Polluted
GENO32	Acidovorax sp. KKS102	NC_018708.1	1	0		isolated from a soil sample in Tokyo	Soils
GENO33	Acinetobacter baumannii 1656-2	NC_017162, NC_017163, NC_017164	1	2	patient		Humans
GENO34	Acinetobacter baumannii AB0057	NC_011586,NC_011585	1	1	bloodstream infection of a patient at Walter Reed Army Medical Center	isolate from a bloodstream infection of a patient at Walter Reed Army Medical Center	Humans
GENO35	Acinetobacter baumannii AB307-0294	NC_011595	1	0	the blood of a hospitalized patient	isolated from the blood of a hospitalized patient in Buffalo, NY	Humans
GENO36	Acinetobacter baumannii ACICU	NC_010611,NC_010606,NC_010605	1	2	outbreak	isolated from an outbreak in an intensive care unit in Rome	Humans
GENO37	Acinetobacter baumannii ATCC 17978	NC_009085,NC_009084,NC_009083	1	2	case of meningitis	isolated from a case of meningitis	Humans
GENO38	Acinetobacter baumannii AYE	NC_010410,NC_010401,NC_010402,NC_010404,NC_010403	1	4	Human clinical isolate strain responsible for a nationwide outbreak in France in 2001.		Humans
GENO39	Acinetobacter baumannii BJAB07104	NC_021726.1,NC_021728.1,NC_021727.1	1	2		isolated from blood sample of a patient with liver cirrhosis in April 2008 and January 2007 respectively.	Humans
GENO40	Acinetobacter baumannii BJAB0715	NC_021733.1,NC_021734.1	1	1		isolated from cerebrospinal fluid (CSF) sample of a patient with cerebrospinal rhinorrhea in March 2007.	Humans
GENO41	Acinetobacter baumannii BJAB0868	NC_021729.1,NC_021730.1,NC_021731.1,NC_021732.1	1	3		ascites-isolated of a patient during March 2007 and April 2008	Humans
GENO42	Acinetobacter baumannii D1279779	NC_020547,NC_020525	1	1	Isolated in 2009 from a bacteraemic infection of an indigenous Australian male at the Royal Darwin Hospital.		Humans
GENO43	Acinetobacter baumannii MDR-TJ	NC_017847,NC_017848,NC_020524	1	2	Isolated at the Second Hospital of Tianjin Medical University, China.		Humans
GENO44	Acinetobacter baumannii MDR-ZJ06	NC_017171, NC_017172	1	1	Clinical isolate		Humans
GENO45	Acinetobacter baumannii SDF	NC_010400,NC_010395,NC_010396,NC_010398	1	3	body lice collected from homeless people living	isolated from body lice collected from homeless people living in France	Humans
GENO46	Acinetobacter baumannii TCDC-AB0715	NC_017387,NC_017165, NC_017166	1	2	Clinical isolate		Humans
GENO47	Acinetobacter baumannii TYTH-1	NC_018706	1	0		isolated in Taiwan during 2008	Humans
GENO48	Acinetobacter baumannii ZW85-1	NC_023028.1,NC_023031.1	1	1		from diarrheal patient feces	Humans
GENO49	Acinetobacter calcoaceticus PHEA-2	NC_016603.1	1	0		Industry Wastewater	Polluted
GENO50	Acinetobacter sp. ADP1	NC_005966	1	0	Fish	Isolated from Fistularia commersonii in Vietnam	Wild animals
GENO51	Acinetobacter sp. DR1	NC_014259	1	0		soil of a rice paddy	Soils
GENO52	Actinobacillus pleuropneumoniae serovar 3 str. JL03	NC_010278	1	0		diseased pig lung	Domestic animals
GENO53	Actinobacillus pleuropneumoniae serovar 5b str. L20	NC_009053	1	0		diseased pig lung	Domestic animals
GENO54	Actinobacillus pleuropneumoniae serovar 7 str. AP76	NC_010939,NC_010941,NC_010942,NC_010940	1	3	pig lung	isolated from a pig lung	Domestic animals
GENO55	Actinobacillus succinogenes 130Z	NC_009655	1	0		the bovine rumen	Domestic animals
GENO56	Actinobacillus suis H91-0380	NC_018690.1	1	0	pig with septicemia	isolated from a pig with septicemia	Domestic animals
GENO57	Actinoplanes friuliensis DSM 7358	NC_022657.1	1	0		Soil sample	Soils
GENO58	Actinoplanes missouriensis 431	NC_017093.1	1	0	Soil		Soils
GENO59	Actinoplanes sp. N902-109	NC_021191.1	1	0	Soil Sample		Soils
GENO60	Actinoplanes sp. SE50/110	NC_017803.1	1	0	Soil sample, Kenya		Soils
GENO61	Actinosynnema mirum DSM 43827	NC_013093	1	0	blade of grass	isolated from a blade of grass	Plants
GENO62	Adlercreutzia equolifaciens DSM 19450	NC_022567.1	1	0	human faeces	isolated from human faeces, and is able to metabolize daidzeins to equol	Humans
GENO63	Aequorivita sublithincola DSM 14238	NC_018013.1	1	0		sea water from Vestfold Hills Antarctica	Aquatic
GENO64	Aerococcus urinae ACS-120-V-Col10a	NC_015278	1	0			Humans
GENO65	Aeromonas hydrophila ML09-119	NC_021290.1	1	0	disease outbreak on a commercial catfish farm, and it is representative of a clonal group of A	isolate from a disease outbreak on a commercial catfish farm, and it is representative of a clonal group of A. hydrophila isolates that have been causing large-scale disease outbreaks in Alabama and Mississippi since 2009	Domestic animals
GENO66	Aeromonas hydrophila subsp. hydrophila ATCC 7966	NC_008570	1	0	canned milk from the United States	isolated from canned milk from the United States	Food
GENO67	Aeromonas salmonicida subsp. salmonicida A449	NC_009348,NC_004923,NC_004925,NC_004924,NC_009349,NC_009350	1	5	brown trout with furunculosis	isolated from a brown trout with furunculosis (isolated from a brown trout in the Eure river, France)	Wild animals
GENO68	Aeromonas veronii B565	NC_015424	1	0		aquaculture pond sediment in China	Domestic animals
GENO69	Aggregatibacter actinomycetemcomitans ANH9381	NC_016513	1	0	Aggregatibacter actinomycetemcomitans cultivated from a subgingival plaque sample of a periodontally non-diseased subject	isolated from Aggregatibacter actinomycetemcomitans cultivated from a subgingival plaque sample of a periodontally non-diseased subject	Humans
GENO70	Aggregatibacter actinomycetemcomitans D11S-1	NC_013416, NC_013438,NC_014629	1	2	subgingival plaque sample		Humans
GENO71	Aggregatibacter actinomycetemcomitans D7S-1	NC_017846	1	0	Cultured from a subgingival plaque of an African American female patient diagnosed with generalized aggressive periodontitis.		Humans
GENO72	Aggregatibacter aphrophilus NJ8700	NC_012913	1	0		oral flora of a healthy individual	Humans
GENO73	Agrobacterium fabrum str. C58	NC_003062,NC_003063,NC_003064,NC_003065	2	2	cherry tree tumor	isolated from a cherry tree tumor	Plants
GENO74	Agrobacterium radiobacter K84	NC_011985,NC_011983,NC_011994,NC_011990,NC_011987	2	3	root		Soils
GENO75	Agrobacterium sp. H13-3	NC_015183,NC_015508,NC_015184	2	1		rhizosphere of Lupinus luteus	Soils
GENO76	Agrobacterium vitis S4	NC_011989,NC_011982,NC_011988,NC_011981,NC_011986,NC_011991,NC_011984	2	5	grapaevine		Plants
GENO77	Akkermansia muciniphila ATCC BAA-835	NC_010655	1	0		Human feces	Humans
GENO78	Alcanivorax borkumensis SK2	NC_008260	1	0		Seawater sediment sample in the Isle of Borkum, North Sea	Aquatic
GENO79	Alcanivorax dieselolei B5	NC_018691.1	1	0		oil-contaminated sea water at the Yellow River dock of Shengli oilfield	Polluted
GENO80	Alicycliphilus denitrificans BC	NC_014910,NC_014908,NC_014911	1	2	Isolated from a mixture of wastewater treatment plant material and benzene-polluted soil.		Polluted
GENO81	Alicycliphilus denitrificans K601	NC_015422,NC_015423	1	1		a wastewater treatment plant	Polluted
GENO82	Alicyclobacillus acidocaldarius subsp. acidocaldarius DSM 446	NC_013205,NC_013206,NC_013207,NC_013208	1	3	acidic hot spring	isolated from an acidic hot spring	Extreme
GENO83	Alicyclobacillus acidocaldarius subsp. acidocaldarius Tc-4-1	NC_017167.1	1	0		hot spring in Tengchong, Yunnan, China	Extreme
GENO84	Aliivibrio salmonicida LFI1238	NC_011312,NC_011313,NC_011314,NC_011315,NC_011316,NC_011311	2	4		Atlantic cod from Hammerfest, Norway	Wild animals
GENO85	Alistipes finegoldii DSM 17242	NC_018011.1	1	0	Human appendix tissue	Human appendix tissue	Humans
GENO86	Alistipes shahii WAL 8301	NC_021030.1	1	0		Human appendix tissue	Humans
GENO87	Alkalilimnicola ehrlichii MLHE-1	NC_008340	1	0	Mono Lake	isolated from Mono Lake in California, which contains arsenic and has high pH and salt concentrations	Extreme
GENO88	Alkaliphilus metalliredigens QYMF	NC_009633	1	0	Borax leachate ponds		Extreme
GENO89	Alkaliphilus oremlandii OhILAs	NC_009922	1	0		Anoxic sediments from the Ohio River, Pennsylvania	Aquatic
GENO90	Allochromatium vinosum DSM 180	NC_013851,NC_013862,NC_013852	1	2	ditch water	isolated from ditch water and is a model organism for studying phototrophic sulfur organization	Aquatic
GENO91	alpha proteobacterium HIMB5	NC_018643.1	1	0	Kaneohe Bay	This strain was collected from Kaneohe Bay, outside the North channel.	Aquatic
GENO92	alpha proteobacterium HIMB59	NC_018644.1	1	0		collected from Kaneohe Bay, Hawaii	Aquatic
GENO93	Alteromonas macleodii AltDE1	NC_019393.1,NC_019394.1	1	1		seawater from South Adriatic Sea	Aquatic
GENO94	Alteromonas macleodii str. 'Aegean Sea MED64'	NC_023045.1	1	0	coastal waters of Israel (Eastern Aegean)	isolated from coastal waters of Israel (Eastern Aegean)	Aquatic
GENO95	Alteromonas macleodii str. 'Balearic Sea AD45'	NC_018679.1,NC_018680.1	1	1		baltic sea	Aquatic
GENO96	Alteromonas macleodii str. 'Black Sea 11'	NC_018692.1	1	0		black sea	Aquatic
GENO97	Alteromonas macleodii str. 'Deep ecotype'	NC_011138	1	0	seawater obtained at a depth of 3500 meters from the Urania Basin	isolated from seawater obtained at a depth of 3500 meters from the Urania Basin in the Mediterranean Sea by plating	Aquatic
GENO98	Alteromonas macleodii str. 'English Channel 615'	NC_021716.1,NC_021709.1	1	1	the L4 long-term coastal monitoring station off Plymouth (English Channel)	isolated on surface waters from the L4 long-term coastal monitoring station off Plymouth (English Channel)	Aquatic
GENO99	Alteromonas macleodii str. 'English Channel 673'	NC_018678.1	1	0		english channel	Aquatic
GENO100	Alteromonas macleodii str. 'Ionian Sea U4'	NC_021710.1,NC_021711.1	1	1	the Ionian Sea at the Uranian Basin (West of Crete)	isolated from the Ionian Sea at the Uranian Basin (West of Crete)	Aquatic
GENO101	Alteromonas macleodii str. 'Ionian Sea U7'	NC_021717.1	1	0	the Ionian Sea at the Uranian Basin (West of Crete)	isolated from the Ionian Sea at the Uranian Basin (West of Crete)	Aquatic
GENO102	Alteromonas macleodii str. 'Ionian Sea U8'	NC_021712.1	1	0	the Ionian Sea at the Uranian Basin (West of Crete)	isolated from the Ionian Sea at the Uranian Basin (West of Crete)	Aquatic
GENO103	Alteromonas macleodii str. 'Ionian Sea UM4b'	NC_021714.1	1	0	the Ionian Sea at the Uranian Basin (West of Crete)	isolated from the Ionian Sea at the Uranian Basin (West of Crete)	Aquatic
GENO104	Alteromonas macleodii str. 'Ionian Sea UM7'	NC_021713.1,NC_021718.1	1	1	the Ionian Sea at the Uranian Basin (West of Crete)	isolated from the Ionian Sea at the Uranian Basin (West of Crete)	Aquatic
GENO105	Alteromonas sp. SN2	NC_015554	1	0	crude oil contaminated sea site	Isolate was obtained from crude oil contaminated sea site	Polluted
GENO106	Aminobacterium colombiense DSM 12261	NC_014011	1	0		Anaerobic lagoon of dairy wastewater treatment plant in Colombia	Polluted
GENO107	Ammonifex degensii KC4	NC_013385,NC_013386	1	1		Neutral volcanic hot spring	Extreme
GENO108	Amphibacillus xylanus NBRC 15112	NC_018704.1	1	0	alkaline compost	isolated from alkaline compost and will be used for comparative analysis	Polluted
GENO109	Amycolatopsis mediterranei RB	NC_022116.1	1	0	Soil		Soils
GENO110	Amycolatopsis mediterranei S699	NC_017186.1	1	0		soil sample from a pine arboretum, France	Soils
GENO111	Amycolatopsis mediterranei U32	NC_014318	1	0	Aqualtic isolate	isolated from a colony-purified stock of CGMCC 4.5720	Aquatic
GENO112	Amycolatopsis orientalis HCCB10007	NC_021252.1	1	0	industrial strain HCCB10007, derived from ATCC 43491, has been used for large-scale production of the vital antibiotic vancomycin		Lab/engineered
GENO113	Amycolicicoccus subflavus DQS3-9A1	NC_015564,NC_015560,NC_015561	1	2	Isolated from crude oil-polluted soil in the Daqing Oilfield in China.		Polluted
GENO114	Anabaena cylindrica PCC 7122	NC_019771.1,NC_019772.1,NC_019775.1,NC_019773.1,NC_019774.1,NC_020056.1,NC_020157.1	1	6	water, most likely pond		Aquatic
GENO115	Anabaena sp. 90	NC_019439.1,NC_019427.1,NC_019440.1,NC_019429.1,NC_019428.1	2	3	Lake Vesijarvi, Finland	isolated from Lake Vesijarvi in Finland This organism produces 3 different microcystins (hepatotoxic heptapeptides) as well as other bioactive compounds	Aquatic
GENO116	Anabaena variabilis ATCC 29413	NC_014000,NC_007413,NC_007412,NC_007410,NC_007411	2	3		Freshwater; sewage oxidation pond	Polluted
GENO117	Anaerobaculum mobile DSM 13181	NC_018024.1	1	0	Anaerobic wool-scouring wastewater treatment lagoon	Anaerobic wool-scouring wastewater treatment lagoon	Polluted
GENO118	Anaerococcus prevotii DSM 20548	NC_013171,NC_013164	1	1	human plasma	isolated from human plasma	Humans
GENO119	Anaerolinea thermophila UNI-1	NC_014960	1	0		Thermophilic granular sludge	Polluted
GENO120	Anaeromyxobacter dehalogenans 2CP-1	NC_011891	1	0	stream sediment near Lansing, Mich	isolated from stream sediment near Lansing, Mich	Aquatic
GENO121	Anaeromyxobacter dehalogenans 2CP-C	NC_007760	1	0		tropical soil, Cameroon, 1995	Soils
GENO122	Anaeromyxobacter sp. Fw109-5	NC_009675	1	0		Subsurface sediments (ca 15 m) at the ERSP-FRC, Oak Ridge, TN.	Aquatic
GENO123	Anaeromyxobacter sp. K	NC_011145	1	0		Subsurface sediments (ca 15 m) at the ERSP-FRC, Oak Ridge, TN	Aquatic
GENO124	Anaplasma centrale str. Israel	NC_013532	1	0	cattle		Domestic animals
GENO125	Anaplasma marginale str. Dawn	NC_022760.1	1	0	cattle blood		Domestic animals
GENO126	Anaplasma marginale str. Florida	NC_012026	1	0	pooled blood samples from naturally infected cattle	isolated from pooled blood samples from naturally infected cattle in Florida	Domestic animals
GENO127	Anaplasma marginale str. Gypsy Plains	NC_022784.1	1	0	cattle blood		Domestic animals
GENO128	Anaplasma marginale str. St. Maries	NC_004842	1	0	acutely infected cow from Northern Idaho and bears an msp1a genotype of JBB	recovered from an acutely infected cow from Northern Idaho and bears an msp1a genotype of JBB	Domestic animals
GENO129	Anaplasma phagocytophilum HZ	NC_007797	1	0	patient	Isolated from a patient in New York, USA, in 1995	Humans
GENO130	Anaplasma phagocytophilum str. Dog2	NC_021881.1	1	0		Dog	Domestic animals
GENO131	Anaplasma phagocytophilum str. HZ2	NC_021879.1	1	0	Human strain from USA		Humans
GENO132	Anaplasma phagocytophilum str. JM	NC_021880.1	1	0	Mouse	isolated from Zapus hudsonius, MN	Wild animals
GENO133	Anoxybacillus flavithermus WK1	NC_011567	1	0		waste water drain at the Wairakei geothermal power station in New Zealand	Polluted
GENO134	Aquifex aeolicus VF5	NC_000918,NC_001880	1	1			Extreme
GENO135	Arcanobacterium haemolyticum DSM 20595	NC_014218	1	0		infections amongst American soldiers	Humans
GENO136	Arcobacter butzleri ED-1	NC_017187.1	1	0		Isolated from the electrode of an acetate-fed microbial fuel cell.	Lab/engineered
GENO137	Arcobacter butzleri RM4018	NC_009850	1	0	human patient with gastroenteritis	isolated from a human patient with gastroenteritis	Humans
GENO138	Arcobacter nitrofigilis DSM 7299	NC_014166	1	0		roots of the marshplant Spartina alterniflora in Nova Scotia, Canada	Soils
GENO139	Arcobacter sp. L	NC_017192,NC_017193	1	1		isolated from the anode biofilm of a microbial fuel cell	Lab/engineered
GENO140	Aromatoleum aromaticum EbN1	NC_006513,NC_006823,NC_006824	1	2	sediment contaminated with ethylbenzene, this organism is capable of growing on crude oil, using polar aromatic compounds such as benzoate under both oxic and anoxic conditions	isolated from sediment contaminated with ethylbenzene, this organism is capable of growing on crude oil, using polar aromatic compounds such as benzoate under both oxic and anoxic conditions	Polluted
GENO141	Arthrobacter arilaitensis Re117	NC_014550,NC_014548,NC_014549	1	2	Reblochon cheese in France in 1998		Food
GENO142	Arthrobacter aurescens TC1	NC_008711,NC_008713,NC_008712	1	2	South Dakota spill site soil that contained high concentrations (up to 29,000 microg/ml) of atrazine, as described	isolated from a South Dakota spill site soil that contained high concentrations (up to 29,000 microg/ml) of atrazine, as described by Strong et al	Polluted
GENO143	Arthrobacter chlorophenolicus A6	NC_011886,NC_011881,NC_011879	1	2	soil at Fort Collins, Colorado	isolated from soil at Fort Collins, Colorado and is able to use 4-chlorophenol as a sole source of carbon and energy	Soils
GENO144	Arthrobacter phenanthrenivorans Sphe3	NC_015145,NC_015146,NC_015147	1	2	creosote contaminated soil	isolated from creosote contaminated soil in Greece	Polluted
GENO145	Arthrobacter sp. FB24	NC_008537,NC_008541,NC_008538,NC_008539	1	3	soil contaminated with heavy metals and aromatic solvents	isolated from soil contaminated with heavy metals and aromatic solvents	Polluted
GENO146	Arthrobacter sp. Rue61a	NC_018531.1,NC_018532.1,NC_009453.1	1	2	sludge of the biological wastewater treatment plant of a coal tar refining company, based on its ability to utilize quinaldine (2-methylquinoline) as source of carbon and energy	isolated from sludge of the biological wastewater treatment plant of a coal tar refining company, based on its ability to utilize quinaldine (2-methylquinoline) as source of carbon and energy	Polluted
GENO147	Arthrospira platensis NIES-39	NC_016640.1	1	0		Salt water, Lake Chad	Aquatic
GENO148	Aster yellows witches'-broom phytoplasma AYWB	NC_007716,NC_007718,NC_007719,NC_007720,NC_007717	1	4		Collected from diseased lettuce Plants in Celeryville, Ohio, in 1998.	Soils
GENO149	Asticcacaulis excentricus CB 48	NC_014816,NC_014818,NC_014817,NC_014819	2	2		Pondwater	Aquatic
GENO150	Atopobium parvulum DSM 20469	NC_013203	1	0	the gingival crevices of the human oral cavity	isolated from the gingival crevices of the human oral cavity	Humans
GENO151	Azoarcus sp. BH72	NC_008702	1	0	the roots of Kaller grass	isolated from the roots of Kaller grass in the Punjab region of Pakistan	Soils
GENO152	Azoarcus sp. KH32C	NC_020516.1,NC_020548.1	1	1	agricultural field soil	isolated from an agricultural field soil in Kumamoto, Japan, where paddy rice and soybean were rotationally cultivated	Soils
GENO153	Azorhizobium caulinodans ORS 571	NC_009937	1	0		Sesbania rostrata, stem nodules	Soils
GENO154	Azospirillum brasilense Sp245	NC_016617,NC_016594,NC_016618,NC_016595,NC_016596,NC_016619,NC_016597	1	6		roots	Soils
GENO155	Azospirillum lipoferum 4B	NC_016622,NC_016623,NC_016624,NC_016585,NC_016586,NC_016588,NC_016587	1	6	Rhizosphere		Soils
GENO156	Azospirillum sp. B510	NC_013854,NC_013856,NC_013857,NC_013858,NC_013859,NC_013860,NC_013855	1	6	rice	isolated from rice in Japan	Soils
GENO157	Azotobacter vinelandii CA	NC_021149.1	1	0	soil		Soils
GENO158	Azotobacter vinelandii CA6	NC_021150.1	1	0	soil		Soils
GENO159	Azotobacter vinelandii DJ	NC_012560	1	0	A. vinelandii strain DJ is a high-frequency transforming variant of A. vinelandii UW generated in 1984 through multiple rounds of transformation, using chromosomal DNAs from rifampin (rifampicin)-resistant and -sensitive strains	derivative from Azotobacter vinelandii UW or CA or OP	Lab/engineered
GENO160	Bacillus amyloliquefaciens CC178	NC_022653.1	1	0	soil		Soils
GENO161	Bacillus amyloliquefaciens DSM 7	NC_014551	1	0		Isolated from soil	Soils
GENO162	Bacillus amyloliquefaciens FZB42	NC_009725	1	0	soil	isolated from soil, and is a member of a group of free-living soil bacteria known to promote plant growth and suppress plant pathogens	Soils
GENO163	Bacillus amyloliquefaciens IT-45	NC_020272,NC_020273	1	1	commercial strain used in horticulture		Plants
GENO164	Bacillus amyloliquefaciens LFB112	NC_023073.1	1	0		Chinese herbs,	Plants
GENO165	Bacillus amyloliquefaciens LL3	NC_017190,NC_017189	1	1		fermented food (Korean bibimbap)	Food
GENO166	Bacillus amyloliquefaciens subsp. plantarum AS43.3	NC_019842.1	1	0		isolated from a wheat head	Plants
GENO167	Bacillus amyloliquefaciens subsp. plantarum CAU B946	NC_016784	1	0	Isolated from the rice rhizosphere. Produce plant growth promoting compounds.		Soils
GENO168	Bacillus amyloliquefaciens subsp. plantarum NAU-B3	NC_022530.1,NC_022531.1	1	1		wheat rhizosphere in Jiangsu province, east China	Soils
GENO169	Bacillus amyloliquefaciens subsp. plantarum UCMB5033	NC_022075	1	0	Rhizosphere		Soils
GENO170	Bacillus amyloliquefaciens subsp. plantarum UCMB5036	NC_020410.1	1	0	cotton plant		Plants
GENO171	Bacillus amyloliquefaciens subsp. plantarum UCMB5113	NC_022081.1	1	0	the soil of Karpaty mountains, Ukraine	isolated from the soil of Karpaty mountains, Ukraine	Soils
GENO172	Bacillus amyloliquefaciens subsp. plantarum YAU B9601-Y2	NC_017061.1	1	0	isolated from the wheat rhizosphere in North China	isolated from the wheat rhizosphere in North China	Soils
GENO173	Bacillus amyloliquefaciens TA208	NC_017188.1	1	0	a strain for industrial production of guanosine	biotech	Lab/engineered
GENO174	Bacillus amyloliquefaciens XH7	NC_017191.1	1	0	used to produce purine nucleosides in industry.	biotech	Lab/engineered
GENO175	Bacillus amyloliquefaciens Y2	NC_017912.1	1	0	wheat rhizosphere, shows a broad suppression spectrum of pathogens and promotion of rooting and growth	isolated from wheat rhizosphere, shows a broad suppression spectrum of pathogens and promotion of rooting and growth in many staple crops, vegetables and horticultural Plants	Soils
GENO176	Bacillus anthracis str. A0248	NC_012659,NC_012656,NC_012655	1	2		isolated from USAMRIID, Ohio	Humans
GENO177	Bacillus anthracis str. Ames	NC_003997	1	0		isolate taken from a dead cow	Domestic animals
GENO178	Bacillus anthracis str. 'Ames Ancestor'	NC_007530,NC_007323,NC_007322	1	2		isolated in 1981 from a dead 14-month-old female Beefmaster heifer in Sarita, TX	Domestic animals
GENO179	Bacillus anthracis str. CDC 684	NC_012581,NC_012579,NC_012577	1	2			Humans
GENO180	Bacillus anthracis str. H9401	NC_017729.1,NC_017726.1,NC_017727.1	1	2	Korean cutaneous anthrax patient	isolate from a Korean cutaneous anthrax patient	Humans
GENO181	Bacillus anthracis str. Sterne	NC_005945	1	0			Humans
GENO182	Bacillus atrophaeus 1942	NC_014639	1	0	Parent strain for many industrial strain		unknown
GENO183	Bacillus cellulosilyticus DSM 2522	NC_014829	1	0	soil	isolated from soil	Soils
GENO184	Bacillus cereus 03BB102	NC_012472,NC_012473	1	1	blood	cultured from the blood of a 39 year old San Antonio, Texas welder who died as a result of a severe pneumonia thought to be caused by this microbe	Humans
GENO185	Bacillus cereus AH187	NC_011658,NC_011655,NC_011656,NC_011657,NC_011654	1	4	vomit	isolated from the vomit of a person having eaten cooked rice by the Public Health Laboratory Service (PHLS), London, UK	Humans
GENO186	Bacillus cereus AH820	NC_011773,NC_011777,NC_011771,NC_011776	1	3	the periodontal pocket of a 76 year old female patient with marginal periodontitis and was further analyzed	isolated in October 1995 in Akershus, Norway, from the periodontal pocket of a 76 year old female patient with marginal periodontitis and was further analyzed by Helgason et al	Humans
GENO187	Bacillus cereus ATCC 10987	NC_003909,NC_005707	1	1		isolated in Canada during a study of cheese spoilage	Food
GENO188	Bacillus cereus ATCC 14579	NC_004722,NC_004721	1	1			Food
GENO189	Bacillus cereus B4264	NC_011725	1	0	case of fatal pneumonia	isolated in 1969 from a case of fatal pneumonia in a male patient	Humans
GENO190	Bacillus cereus biovar anthracis CI	NC_014335,NC_014331,NC_014332,NC_014333	1	3	Isolated from chimpanzees that had died with clinical symptoms of anthrax in Tai National Park, Cote d'Ivoire (CI) in 2001 and 2002.		Wild animals
GENO191	Bacillus cereus E33L	NC_006274,NC_007103,NC_007104,NC_007105,NC_007106,NC_007107	1	5	swab of a dead zebra carcass suspected of having died of anthrax in the Etosha National Park, Namibia.	isolated from a swab of a dead zebra carcass in April, 1996 (local ID: EB1 960419HT)	Wild animals
GENO192	Bacillus cereus F837/76	NC_016779,NC_016780,NC_016794	1	2		contaminated prostate wound	Humans
GENO193	Bacillus cereus FRI-35	NC_018491.1,NC_018493.1,NC_018499.1,NC_018494.1,NC_018492.1	1	4			Humans
GENO194	Bacillus cereus G9842	NC_011772,NC_011774,NC_011775	1	2	stool samples from an outbreak that involved three individuals	isolated from stool samples from an outbreak that involved three individuals in Nebraska (1996)	Humans
GENO195	Bacillus cereus NC7401	NC_016771.1,NC_016793.1,NC_016772.1,NC_016773.1,NC_016774.1,NC_016792.1	1	5	Clinical isolate		Humans
GENO196	Bacillus cereus Q1	NC_011969,NC_011971,NC_011973	1	2		Isolated from a deep-subsurface oil reservoir in the Daqing oil field in northeastern China.	Extreme
GENO197	Bacillus clausii KSM-K16	NC_006582	1	0	soil	soil	Soils
GENO198	Bacillus coagulans 2-6	NC_015634	1	0	isolated from spoiled canned milk in 1915.		Food
GENO199	Bacillus coagulans 36D1	NC_016023	1	0	mud sample in the effluent stream of Old Faithful Geyser 1	lactic-acid related	Aquatic
GENO200	Bacillus cytotoxicus NVH 391-98	NC_009674,NC_009673	1	1	Clinical isolate		Humans
GENO201	Bacillus halodurans C-125	NC_002570	1	0		isolated in 1977 and is the most well studied alkaliphilic Bacillus organism	Extreme
GENO202	Bacillus infantis NRRL B-14911	NC_022524.1	1	0	open ocean		Aquatic
GENO203	Bacillus licheniformis 9945A	NC_021362.1	1	0		soil	Soils
GENO204	Bacillus licheniformis ATCC 14580	NC_006322	1	0	Clinical isolate		Humans
GENO205	Bacillus licheniformis ATCC 14580	NC_006270	1	0	Clinical isolate		Humans
GENO206	Bacillus megaterium DSM 319	NC_014103	1	0	Soil		Soils
GENO207	Bacillus megaterium QM B1551	NC_014019,NC_010008,NC_010010,NC_010009,NC_014031,NC_014023,NC_014025,NC_004604	1	7	Soil	isolated by Hillel Levinson at the Pioneering Research Division, Quartermaster and Engineering Center, Natick, MA and has been the strain of choice in several laboratories	Soils
GENO208	Bacillus megaterium WSH-002	NC_017138,NC_017139,NC_017140,NC_017141	1	3		industrial strain	Soils
GENO209	Bacillus pseudofirmus OF4	NC_013791,NC_013793,NC_013792	1	2	Alkaline soil	isolated from soil in New York State by alkaline enrichment cultures	Extreme
GENO210	Bacillus pumilus SAFR-032	NC_009848	1	0	the Spacecraft Assembly Facility at NASA Jet Propulsion Laboratory and produces spores highly resistant to UV radiation	isolated from the Spacecraft Assembly Facility at NASA Jet Propulsion Laboratory and produces spores highly resistant to UV radiation	Extreme
GENO211	Bacillus selenitireducens MLS10	NC_014219	1	0	alkaline, hypersaline, arsenic-rich mud from Mono Lake, California	isolated from alkaline, hypersaline, arsenic-rich mud from Mono Lake, California	Extreme
GENO212	Bacillus sp. JS	NC_017743.1	1	0	soil	isolated as a plant growth-promoting bacterium from soil in Korea	Soils
GENO213	Bacillus subtilis BEST7613	NC_019948	1	0			Lab/engineered
GENO214	Bacillus subtilis BSn5	NC_014976	1	0	Amorphophallus konjac calli tissue culture	isolated from Amorphophallus konjac calli tissue culture by Professor Sun and stored in Bacillus molecular biology lab, State Key Laboratory of Agricultural Microbiology	Lab/engineered
GENO215	Bacillus subtilis PY79	NC_022898.1	1	0			Lab/engineered
GENO216	Bacillus subtilis QB928	NC_018520.1	1	0			Lab/engineered
GENO217	Bacillus subtilis subsp. natto BEST195	NC_017196,NC_017194	1	1	fermented soybeans	isolated from fermented soybeans	Food
GENO218	Bacillus subtilis subsp. spizizenii str. W23	NC_014479	1	0			Lab/engineered
GENO219	Bacillus subtilis subsp. spizizenii TU-B-10	NC_016047	1	0		soils collected near Nefta, Tunisia, and Death Valley National Monument,	Soils
GENO220	Bacillus subtilis subsp. subtilis 6051-HGW	NC_020507.1	1	0			Lab/engineered
GENO221	Bacillus subtilis subsp. subtilis RO-NN-1	NC_017195.1	1	0		Isolated from soils originating from the Mojave Desert in Rosamond, CA.	Soils
GENO222	Bacillus subtilis subsp. subtilis str. 168	NC_000964	1	0	X-ray irradiated strain, Marburg	derived in 1947 from an X-ray irradiated strain, Marburg	Lab/engineered
GENO223	Bacillus subtilis subsp. subtilis str. BAB-1	NC_020832.1	1	0		freshwater	Aquatic
GENO224	Bacillus subtilis subsp. subtilis str. BSP1	NC_019896.1	1	0			Polluted
GENO225	Bacillus subtilis XF-1	NC_020244.1	1	0	the rhizosphere of Brassica rapa	isolated from the rhizosphere of Brassica rapa	Soils
GENO226	Bacillus thuringiensis BMB171	NC_014171,NC_014172	1	1		Strain BMB171 is a laboratory derivative of wild-type crystalliferous strain YBT- 1463	Lab/engineered
GENO227	Bacillus thuringiensis Bt407	NC_018877,NC_018885,NC_018884,NC_018883,NC_018882,NC_018881,NC_018886,NC_018880,NC_018879,NC_018878	1	9	isolate that has been cured of the plasmid that encodes the insecticidal crystalline toxin		Lab/engineered
GENO228	Bacillus thuringiensis HD-771	NC_018500.1,NC_018488.1,NC_018489.1,NC_018502.1,NC_018503.1,NC_018490.1,NC_018487.1,NC_018486.1,NC_018501.1	1	8	Dead Silkworms		Symbionts
GENO229	Bacillus thuringiensis HD-789	NC_018508,NC_018516,NC_018509,NC_018510,NC_018517,NC_018511,NC_018512	1	6		lab strain	Lab/engineered
GENO230	Bacillus thuringiensis MC28	NC_018693.1,NC_018686.1,NC_018689.1,NC_018684.1,NC_018688.1,NC_018685.1,NC_018694.1,NC_018687.1	1	6		Mu Chuan virgin forest	Soils
GENO231	Bacillus thuringiensis serovar chinensis CT-43	NC_017208,NC_017202,NC_017209,NC_017203,NC_017204,NC_017210,NC_017205,NC_017211,NC_017206,NC_017207,NC_017212	1	10		china, soil	Soils
GENO232	Bacillus thuringiensis serovar finitimus YBT-020	NC_017200,NC_017201,NC_017199	1	2	Silkworms		Symbionts
GENO233	Bacillus thuringiensis serovar konkukian str. 97-27	NC_005957,NC_006578	1	1	case of severe human tissue necrosis which is unusual since human infections	isolated from a case of severe human tissue necrosis which is unusual since human infections by this organism are rare	Humans
GENO234	Bacillus thuringiensis serovar kurstaki str. HD73	NC_020238.1,NC_020250.1,NC_020249.1,NC_020240.1,NC_020239.1,NC_020241.1,NC_020242.1,NC_020243.1	1	7		Soil	Soils
GENO235	Bacillus thuringiensis serovar thuringiensis str. IS5056	NC_020376.1,NC_020391.1,NC_020385.1,NC_020381.1,NC_020378.1,NC_020394.1,NC_020390.1,NC_020380.1,NC_020393.1,NC_020384.1,NC_020377.1,NC_020379.1,NC_020392.1,NC_020383.1,NC_020382.1	1	14		isolated in 2005 from soil collected in Biebrza National Park (Poland)	Soils
GENO236	Bacillus thuringiensis str. Al Hakam	NC_008600,NC_008598	1	1	collected in Iraq by the United Nations Special Commission		Humans
GENO237	Bacillus thuringiensis YBT-1518	NC_022873.1,NC_022882.1,NC_022874.1,NC_022875.1,NC_020124.1,NC_022877.1,NC_022876.1	1	5	soil	isolated from soil and will be used for comparative analysis	Soils
GENO238	Bacillus toyonensis BCT-7112	NC_022781.1,NC_022782.1,NC_022783.1	1	2	soil		Soils
GENO239	Bacillus weihenstephanensis KBAB4	NC_010184,NC_010181,NC_010182,NC_010183,NC_010180	1	4			Humans
GENO240	Bacteriovorax marinus SJ	NC_016620,NC_019100	1	1		isolated from a marine environment	Aquatic
GENO241	Bacteroides fragilis 638R	NC_016776	1	0	Isolated from an abdominal abscess.	generated at the Institut Pasteur (Paris, France) from a Clinical/Human-associated isolate originating from Chicago, USA	Humans
GENO242	Bacteroides fragilis NCTC 9343	NC_003228,NC_006873	1	1		isolated from peritoneal infection in London	Humans
GENO243	Bacteroides fragilis YCH46	NC_006347,NC_006297	1	1	patient with septicemia	isolated from a patient with septicemia in Japan	Humans
GENO244	Bacteroides helcogenes P 36-108	NC_014933	1	0		Pig faeces	Domestic animals
GENO245	Bacteroides salanitronis DSM 18170	NC_015164,NC_015166,NC_015168,NC_015165	1	3		caecum of healthy chicken	Domestic animals
GENO246	Bacteroides thetaiotaomicron VPI-5482	NC_004663,NC_004703	1	1	the feces of a healthy adult	isolated from the feces of a healthy adult	Humans
GENO247	Bacteroides vulgatus ATCC 8482	NC_009614	1	0			Humans
GENO248	Bacteroides xylanisolvens XB1A	NC_021017	1	0	human intestine		Humans
GENO249	Bartonella australis Aust/NH1	NC_020300.1	1	0	host blood	Isolated from a grey kangaroo (Macropus giganteus)	Wild animals
GENO250	Bartonella bacilliformis KC583	NC_008783	1	0			Humans
GENO251	Bartonella clarridgeiae 73	NC_014932	1	0		scratch of cats	Domestic animals
GENO252	Bartonella grahamii as4aup	NC_012846,NC_012847	1	1		isolated from a wood mouse (Apodemus sylvaticus) in central Sweden	Wild animals
GENO253	Bartonella henselae str. Houston-1	NC_005956	1	0	human blood	isolated from human blood in Houston Texas	Humans
GENO254	Bartonella quintana RM-11	NC_018533.1	1	0	rhesus macaque	isolated from rhesus macaque	Wild animals
GENO255	Bartonella quintana str. Toulouse	NC_005955	1	0	human blood	isolated from human blood in Toulouse, France in 1993	Humans
GENO256	Bartonella tribocorum CIP 105476	NC_010161,NC_010160	1	1	the blood of wild rats	isolated from the blood of wild rats	Wild animals
GENO257	Bartonella vinsonii subsp. berkhoffii str. Winnie	NC_020301.1	1	0	host blood	Isolated from a dog (Canis lupus familiaris)	Domestic animals
GENO258	Baumannia cicadellinicola str. Hc (Homalodisca coagulata)	NC_007984	1	0			Symbionts
GENO259	Bdellovibrio bacteriovorus HD100	NC_005363	1	0		Soil	Soils
GENO260	Bdellovibrio bacteriovorus str. Tiberius	NC_019567.1	1	0	River Tiber		Aquatic
GENO261	Bdellovibrio exovorus JSS	NC_020813.1	1	0			Lab/engineered
GENO262	Beijerinckia indica subsp. indica ATCC 9039	NC_010581,NC_010578,NC_010580	1	2		Acid Soil	Extreme
GENO263	Belliella baltica DSM 15883	NC_018010.1	1	0		surface water (5 m depth) of the central Baltic sea	Aquatic
GENO264	Beta proteobacterium CB	NC_020417	1	0	Fresh water		Aquatic
GENO265	Beutenbergia cavernae DSM 12333	NC_012669	1	0	cave soil	isolated from cave soil in Guangxi, China	Soils
GENO266	Bibersteinia trehalosi USDA-ARS-USMARC-192	NC_020515.1	1	0	lung	cow	Domestic animals
GENO267	Bifidobacterium adolescentis ATCC 15703	NC_008618	1	0		Dairy	Food
GENO268	Bifidobacterium animalis subsp. animalis ATCC 25527	NC_017834.1	1	0		Dairy	Food
GENO269	Bifidobacterium animalis subsp. lactis AD011	NC_011835	1	0		Dairy	Food
GENO270	Bifidobacterium animalis subsp. lactis ATCC 27673	NC_022523.1	1	0		Dairy	Food
GENO271	Bifidobacterium animalis subsp. lactis B420	NC_017866.1	1	0		B. animalis subsp. lactis is a Gram-positive lactic acid bacterium commonly found in the gut of healthy humans, which has the ability to survive in the GIT.	Humans
GENO272	Bifidobacterium animalis subsp. lactis BB-12	NC_017214	1	0		dairy	Food
GENO273	Bifidobacterium animalis subsp. lactis Bi-07	NC_017867.1	1	0		B. animalis subsp. lactis is a Gram-positive lactic acid bacterium commonly found in the gut of healthy humans, which has the ability to survive in the GIT.	Humans
GENO274	Bifidobacterium animalis subsp. lactis Bl-04	NC_012814	1	0	human isolate		Humans
GENO275	Bifidobacterium animalis subsp. lactis Bl12	NC_021593.1	1	0	colonoscopic sample	isolated from a colonoscopic sample	Humans
GENO276	Bifidobacterium animalis subsp. lactis BLC1	NC_017216	1	0		dairy	Food
GENO277	Bifidobacterium animalis subsp. lactis CNCM I-2494	NC_017215.1	1	0	Gantrointestinal tract		Humans
GENO278	Bifidobacterium animalis subsp. lactis DSM 10140	NC_012815	1	0		Yoghurt; Switzerland	Food
GENO279	Bifidobacterium animalis subsp. lactis V9	NC_017217	1	0	the feces of healthy Mongolian infants	isolated from the feces of healthy Mongolian infants in China	Humans
GENO280	Bifidobacterium asteroides PRL2011	NC_018720.1	1	0		hindgut of Apis mellifera var. Ligustica	Symbionts
GENO281	Bifidobacterium bifidum BGN4	NC_017999.1	1	0	human feces	isolated from human feces in Korea	Humans
GENO282	Bifidobacterium bifidum PRL2010	NC_014638	1	0	infant stool samples	isolated from infant stool samples	Humans
GENO283	Bifidobacterium bifidum S17	NC_014616	1	0		Isolated from feces of a breast-fed infant.	Humans
GENO284	Bifidobacterium breve ACS-071-V-Sch8b	NC_017218	1	0			Humans
GENO285	Bifidobacterium breve UCC2003	NC_020517	1	0	infant nursing stool	isolated from an infant nursing stool	Humans
GENO286	Bifidobacterium dentium Bd1	NC_013714	1	0		dental caries	Humans
GENO287	Bifidobacterium longum DJO10A	NC_010816,NC_004252,NC_004253	1	2		Healthy young adult's fece	Humans
GENO288	Bifidobacterium longum NCC2705	NC_004307,NC_004943	1	1	infant feces	isolated from infant feces	Humans
GENO289	Bifidobacterium longum subsp. infantis 157F	NC_015052,NC_015053,NC_015066	1	2		faeces of a human infant	Humans
GENO290	Bifidobacterium longum subsp. infantis ATCC 15697	NC_011593	1	0	human infant feces	isolated from human infant feces and will be used for comparative genomics	Humans
GENO291	Bifidobacterium longum subsp. longum BBMN68	NC_014656	1	0	long-lived man's intestinal tract	isolate from long-lived man's intestinal tract	Humans
GENO292	Bifidobacterium longum subsp. longum F8	NC_021008	1	0		human isolate	Humans
GENO293	Bifidobacterium longum subsp. longum JCM 1217	NC_015067	1	0		human isolate	Humans
GENO294	Bifidobacterium longum subsp. longum JDM301	NC_014169	1	0		adult humans and formula fed infants as a normal component of gut flora	Humans
GENO295	Bifidobacterium longum subsp. longum KACC 91563	NC_017221,NC_017220,NC_017222	1	2		isolated from feces of neonates.	Humans
GENO296	Bifidobacterium thermophilum RBL67	NC_020546.1	1	0	baby feces	isolated from baby feces	Humans
GENO297	Blastococcus saxobsidens DD2	NC_016943.1	1	0		isolated from below the surface of a Sardinian wall calcarenite stone sample	Soils
GENO298	Blattabacterium sp. (Blaberus giganteus)	NC_017924.1,NC_017925.1	1	1	Endosymbiont of cockroach		Symbionts
GENO299	Blattabacterium sp. (Blatta orientalis) str. Tarazona	NC_020195.1,NC_020196.1	1	1	Endosymbiont of cockroach		Symbionts
GENO300	Blattabacterium sp. (Blattella germanica) str. Bge	NC_013454	1	0	fat body of female adult German cockroach	collected fat body of female adult German cockroach.	Symbionts
GENO301	Blattabacterium sp. (Cryptocercus punctulatus) str. Cpu	NC_016598,NC_016621	1	1	Endosymbiont of cockroach		Symbionts
GENO302	Blattabacterium sp. (Mastotermes darwiniensis) str. MADAR	NC_016146,NC_016150	1	1	Endosymbiont	termite	Symbionts
GENO303	Blattabacterium sp. (Nauphoeta cinerea)	NC_022550.1,NC_022551.1	1	1	Endosymbiont of cockroach		Symbionts
GENO304	Blattabacterium sp. (Panesthia angustipennis spadica) str. BPAA	NC_020510.1	1	0	Endosymbiont of cockroach		Symbionts
GENO305	Blattabacterium sp. (Periplaneta americana) str. BPLAN	NC_013418,NC_013419	1	1	Endosymbiont of cockroach		Symbionts
GENO306	Bordetella avium 197N	NC_010645	1	0	Clinical isolate		Humans
GENO307	Bordetella bronchiseptica 253	NC_019382.1	1	0	Clinical isolate		Humans
GENO308	Bordetella bronchiseptica MO149	NC_018829.1	1	0	Clinical isolate		Humans
GENO309	Bordetella bronchiseptica RB50	NC_002927	1	0	rabbit	isolated from a rabbit	Domestic animals
GENO310	Bordetella parapertussis 12822	NC_002928	1	0	infected infant	isolated from an infected infant in Germany in 1993	Humans
GENO311	Bordetella parapertussis 18323	NC_018518.1	1	0	Clinical isolate		Humans
GENO312	Bordetella parapertussis Bpp5	NC_018828.1,NC_018830.1	1	1	Clinical isolate		Humans
GENO313	Bordetella pertussis CS	NC_017223	1	0		Chinese pertussis vaccine strain	Humans
GENO314	Bordetella pertussis Tohama I	NC_002929	1	0	patient with whooping cough and has been studied extensively for over 40 years	isolated from a patient with whooping cough and has been studied extensively for over 40 years	Humans
GENO315	Bordetella petrii DSM 12804	NC_010170	1	0	river sediment	isolated from river sediment	Aquatic
GENO316	Borrelia afzelii PKo	NC_008277,NC_008564,NC_008565,NC_008566,NC_008567,NC_008273,NC_008568,NC_008274,NC_008569,NT_167350,NT_167351,NT_167352	1	11		human erythema migrans; Germany	Humans
GENO317	Borrelia bissettii DN127	NC_015903,NC_015921,NC_015904,NC_015905,NC_015906,NC_015907,NC_015908,NC_015909,NC_015910,NC_015911,NC_015915,NC_015916,NC_015917,NC_015918,NC_015919,NC_015920,NC_015922	1	16	western blackleg tick, Ixodes pacificus,	isolated from a western blackleg tick, Ixodes pacificus, in California	Symbionts
GENO318	Borrelia burgdorferi B31	NC_001318,NC_001904,NC_001903,NC_000948,NC_000949,NC_000950,NC_000951,NC_000952,NC_000953,NC_000954,NC_000957,NC_000955,NC_000956,NC_001849,NC_001850,NC_001851,NC_001852,NC_001853,NC_001854,NC_001855,NC_001856,NC_001857	1	21	the original Lyme-disease tick isolate derived	derived by limited dilutional cloning from the original Lyme-disease tick isolate derived by A. Barbour	Symbionts
GENO319	Borrelia burgdorferi CA382	NC_022048.1	1	0	wild rats	Although some isolates of B. burgdorferi s.s. were cultured from woodrats, there was no clear association of this human pathogen with any vertebrate host.	Wild animals
GENO320	Borrelia burgdorferi JD1	NC_017403,NC_017395,NC_017394,NC_017427,NC_017425,NC_017426,C_017397,NC_017428,NC_017393,NC_017396,NC_017410,NC_017409,NC_017404,NC_017405,NC_017407,NC_017406,NC_017408,NC_017412,NC_017411,NC_017413,NC_013129	1	20	nymphal deer tick, Ixodes scapularis,	isolated from a nymphal deer tick, Ixodes scapularis, in Ipswich, Massachusetts	Symbionts
GENO321	Borrelia burgdorferi N40	NC_017418,C_017401,NC_017400,NC_017398,NC_017422,NC_017402,NC_017424,NC_017423,NC_017399,NC_017417,NC_017420,NC_017419,NC_017416,NC_017415,NC_017414,C_017421,NC_013130	1	16	adult deer tick, Ixodes dammini,	isolated from an adult deer tick, Ixodes dammini, in New York	Symbionts
GENO322	Borrelia burgdorferi ZS7	NC_011728,NC_011784,NC_011735,NC_011778,NC_011720,NC_011781,NC_011782,NC_011731,NC_011785,NC_011736,NC_011779,NC_011780,NC_011722,NC_011724,NC_011783	1	14	Clinical isolate		Humans
GENO323	Borrelia crocidurae str. Achema	NC_017808,NC_017794,NC_017774,NC_017809,NC_017775,NC_017810,NC_017776,NC_017777,NC_017811,NC_017778,NC_017779,NC_017812,NC_017780,NC_017813,NC_017781,NC_017782,NC_017814,NC_017783,NC_017784,NC_017815,NC_017785,NC_017816,NC_017795,NC_017786,NC_017817,NC_017796,NC_017818,NC_017797,NC_017798,NC_017819,NC_017799,NC_017800,NC_017787,NC_017820,NC_017788,NC_017789,NC_017821,NC_017801,NC_017802,NC_017822	1	39	infection	tick-associated diseas	Humans
GENO324	Borrelia duttonii Ly	NC_011229,NC_011226,NC_011247,NC_011257,NC_011259,NC_011261,NC_011265,NC_011245,NC_011248,NC_011249,NC_011250,NC_011251,NC_011254,NC_011256,NC_011262,NC_011264,NC_011224	1	16	2-year-old girl with tick-borne relapsing fever	isolated from a 2-year-old girl with tick-borne relapsing fever in Tanzania	Humans
GENO325	Borrelia garinii BgVir	NC_017717,NC_017725,NC_017804	1	2		Isolated from an Ixodes persulcatus female	Humans
GENO326	Borrelia garinii NMJW1	NC_018747.1	1	0	tick	Isolated from tick in Inner Mongolia, China	Symbionts
GENO327	Borrelia garinii PBi	NC_006156,NC_006128,NC_006129	1	2	the cerebrospinal fluid of a patient with neuroborreliosis	isolated in Germany from the cerebrospinal fluid of a patient with neuroborreliosis	Humans
GENO328	Borrelia hermsii DAH	NC_010673	1	0	Blood	isolated from a case of relapsing fever in western Washington	Humans
GENO329	Borrelia miyamotoi LB-2001	NC_022079.1	1	0	blood of infected SCID mice		Symbionts
GENO330	Borrelia recurrentis A1	NC_011244,NC_011252,NC_011253,NC_011255,NC_011258,NC_011260,NC_011263,NC_011246	1	7	adult patient with louse-borne relapsing fever	isolated from adult patient with louse-borne relapsing fever in Ethiopia	Humans
GENO331	Borrelia turicatae 91E135	NC_008710	1	0	the soft tick Ornithodoros turicatae	isolated in the United States from the soft tick Ornithodoros turicatae and will be used for comparative analysis	Symbionts
GENO332	Brachybacterium faecium DSM 4810	NC_013172	1	0		Poultry deep litter	Polluted
GENO333	Brachyspira hyodysenteriae WA1	NC_012225,NC_012226	1	1	pig		Domestic animals
GENO334	Brachyspira intermedia PWS/A	NC_017243,NC_017242	1	1		weaned pigs with diarrhea, England	Domestic animals
GENO335	Brachyspira murdochii DSM 12563	NC_014150	1	0	pig	isolated from a pig	Domestic animals
GENO336	Brachyspira pilosicoli 95/1000	NC_014330	1	0	porcine isolate	isolated from a pig	Domestic animals
GENO337	Brachyspira pilosicoli B2904	NC_018607.1	1	0	Avian isolate	chicken	Domestic animals
GENO338	Brachyspira pilosicoli P43/6/78	NC_019908.1	1	0		Pig with diarrhea and colitis, Glasgow, Scotland	Domestic animals
GENO339	Brachyspira pilosicoli WesB	NC_018604.1	1	0	Aboriginal child	Australian Aboriginal child with diarrhoea	Humans
GENO340	Bradyrhizobium japonicum USDA 110	NC_004463	1	0	Glycine hispida	isolated from Glycine hispida in 1959 in Florida, USA, and has been widely studied because of its superior symbiotic nitrogen fixation with soybeans as compared to other strains	Plants
GENO341	Bradyrhizobium japonicum USDA 6	NC_017249	1	0		isolated from nodules of a soybean planted in Japan	Plants
GENO342	Bradyrhizobium oligotrophicum S58	NC_020453.1	1	0	paddy field soil	isolated from paddy field soil	Soils
GENO343	Bradyrhizobium sp. BTAi1	NC_009485,NC_009475	1	1	this plant at the Boyce Thompson Institute for Plant Research	isolated from this plant at the Boyce Thompson Institute for Plant Research in Ithaca, NY	Plants
GENO344	Bradyrhizobium sp. ORS278	NC_009445	1	0	Aeschynomene stem nodule	isolated from an Aeschynomene stem nodule and is photosynthetic, which is a rare trait in Rhizobium bacteria	Soils
GENO345	Bradyrhizobium sp. S23321	NC_017082.1	1	0		paddy field soil at the experimental farm of Tohoku University	Soils
GENO346	Brevibacillus brevis NBRC 100599	NC_012491	1	0		isolated from soil	Soils
GENO347	Brevundimonas subvibrioides ATCC 15264	NC_014375	1	0		black sand, coastline	Aquatic
GENO348	Brucella abortus A13334	NC_016777,NC_016795	2	0	fetus gastric of dairy cattle	isolated from fetus gastric of dairy cattle in Yangpyeong, Korea	Domestic animals
GENO349	Brucella abortus bv. 1 str. 9-941	NC_006932,NC_006933	2	0	filed isolate	infected cattle	Domestic animals
GENO350	Brucella abortus S19	NC_010742,NC_010740	2	0		spontaneously attenuated strain discovered by Dr John Buck in 1923	Humans
GENO351	Brucella canis ATCC 23365	NC_010103,NC_010104	2	0		Allantoic fluid of aborted beagle puppy	Domestic animals
GENO352	Brucella canis HSK A52141	NC_016778,NC_016796	2	0	dog blood	isolated from dog blood in Hwaseong, Korea	Domestic animals
GENO353	Brucella ceti TE10759-12	NC_022906.1,NC_022905.1	2	0	brain tissue	Isolated from a striped dolphin (Stenella coeruleoalba) stranded along the Italian shoreline	Wild animals
GENO354	Brucella ceti TE28753-12	NC_022907,NC_022908	2	0		Adriatic Sea	Aquatic
GENO355	Brucella melitensis ATCC 23457	NC_012441,NC_012442	2	0	human blood and bone marrow samples	obtained from human blood and bone marrow samples	Humans
GENO356	Brucella melitensis biovar Abortus 2308	NC_007618,NC_007624	2	0	animal isolate		Domestic animals
GENO357	Brucella melitensis bv. 1 str. 16M	NC_003317,NC_003318	2	0	infected goat	isolated from an infected goat and is pathogenic in humans	Domestic animals
GENO358	Brucella melitensis M28	NC_017244,NC_017245	2	0		isolated from a sheep	Domestic animals
GENO359	Brucella melitensis M5-90	NC_017246,NC_017247	2	0		originated after a virulent B. melitensis strain (M28) isolated from a sheep was serially passaged through chickens, treated with acriflavine, and passaged for 90 generations in chicken embryo fibroblasts	Domestic animals
GENO360	Brucella melitensis NI	NC_017248,NC_017283	2	0	infected cattle	isolated from the infected cattle in Inner Mongolia of China	Domestic animals
GENO361	Brucella microti CCM 4915	NC_013119,NC_013118	2	0	Infected voles	systemically infected voles in South Moravia, Czech Republic	Wild animals
GENO362	Brucella ovis ATCC 25840	NC_009504,NC_009505	2	0	sheep tissue	isolated from sheep tissue in Australia and will be used for comparative analysis with other Brucella species	Domestic animals
GENO363	Brucella pinnipedialis B2/94	NC_015857,NC_015858	2	0		Isolated from marine mammals.	Wild animals
GENO364	Brucella suis 1330	NC_004310,NC_004311	2	0	swine	A swine isolate	Domestic animals
GENO365	Brucella suis 1330	NC_017251,NC_017250	2	0		Swine isolate	Domestic animals
GENO366	Brucella suis ATCC 23445	NC_010169,NC_010167	2	0	lives outdoor, wild rabbit	Hare	Wild animals
GENO367	Brucella suis VBI22	NC_016775,NC_016797	2	0		field isolated, raw milk from an infected cow in Texas	Domestic animals
GENO368	Buchnera aphidicola (Cinara tujafilina)	NC_015662	1	0	Insect symbiont		Symbionts
GENO369	Buchnera aphidicola str. 5A (Acyrthosiphon pisum)	NC_011833	1	0	pea aphid, Acyrthosiphon pisum	found in the pea aphid, Acyrthosiphon pisum	Symbionts
GENO370	Buchnera aphidicola str. Ak (Acyrthosiphon kondoi)	NC_017256,NC_017258,NC_017257	1	2	isofemale line of Acyrthosiphon kondoi (blue alfalfa aphid)	isolated from an isofemale line of Acyrthosiphon kondoi (blue alfalfa aphid)	Symbionts
GENO371	Buchnera aphidicola str. APS (Acyrthosiphon pisum)	NC_002528,NC_002253,NC_002252	1	2	pea aphid, Acyrthosiphon pisum	found in the pea aphid, Acyrthosiphon pisum	Symbionts
GENO372	Buchnera aphidicola str. Bp (Baizongia pistaciae)	NC_004545,NC_004555	1	1	aphid, Baizongia pistaciae	found in the aphid Baizongia pistaciae	Symbionts
GENO373	Buchnera aphidicola str. Cc (Cinara cedri)	NC_008513,NC_011878	1	1	cedar aphid, Cinara cedri	found in the cedar aphid, Cinara cedri	Symbionts
GENO374	Buchnera aphidicola str. JF98 (Acyrthosiphon pisum)	NC_017254	1	0	pea aphid, Acyrthosiphon pisum	found in the pea aphid, Acyrthosiphon pisum	Symbionts
GENO375	Buchnera aphidicola str. JF99 (Acyrthosiphon pisum)	NC_017253	1	0	pea aphid, Acyrthosiphon pisum	found in the pea aphid, Acyrthosiphon pisum	Symbionts
GENO376	Buchnera aphidicola str. LL01 (Acyrthosiphon pisum)	NC_017255	1	0	pea aphid, Acyrthosiphon pisum	found in the pea aphid, Acyrthosiphon pisum	Symbionts
GENO377	Buchnera aphidicola str. Sg (Schizaphis graminum)	NC_004061	1	0	aphid, Schizaphis graminum	symbiont of the aphid Schizaphis graminum	Symbionts
GENO378	Buchnera aphidicola str. TLW03 (Acyrthosiphon pisum)	NC_017252	1	0	pea aphid, Acyrthosiphon pisum	found in the pea aphid, Acyrthosiphon pisum	Symbionts
GENO379	Buchnera aphidicola str. Tuc7 (Acyrthosiphon pisum)	NC_011834	1	0	aphid	found in the pea aphid, Acyrthosiphon pisum	Symbionts
GENO380	Buchnera aphidicola str. Ua (Uroleucon ambrosiae)	NC_017259,NC_017260,NC_017261	1	2	isofemale line of Uroleucon ambrosiae str. UA002 (brown ambrosia aphid)	isolated from an isofemale line of Uroleucon ambrosiae str. UA002 (brown ambrosia aphid)	Symbionts
GENO381	Burkholderia ambifaria AMMD	NC_008385,NC_008390,NC_008391,NC_008392	3	1	the rhizosphere of healthy pea Plants	isolated from the rhizosphere of healthy pea Plants in Wisconsin, USA, in 1985	Soils
GENO382	Burkholderia ambifaria MC40-6	NC_010551,NC_010552,NC_010557,NC_010553	3	1	cystic fibrosis patient	isolated from a cystic fibrosis patient	Humans
GENO383	Burkholderia cenocepacia AU 1054	NC_008060,NC_008061,NC_008062	3	0	the blood of a patient with CF	isolated from the blood of a patient with CF	Humans
GENO384	Burkholderia cenocepacia HI2424	NC_008542,NC_008545,NC_008543,NC_008544	3	1	fields that were planted with onions	samples taken from fields that were planted with onions in New York in 1999 and 2000	Soils
GENO385	Burkholderia cenocepacia J2315	NC_011000,NC_011001,NC_011002,NC_011003	3	1		Patient with cystic fibrosis in Edinburgh, UK	Humans
GENO386	Burkholderia cenocepacia MC0-3	NC_010508,NC_010515,NC_010512	3	0	soil associated with maize roots	isolated from soil associated with maize roots	Soils
GENO387	Burkholderia cepacia GG4	NC_018514.1,NC_018513.1	2	0		soil	Soils
GENO388	Burkholderia gladioli BSR3	NC_015376,NC_015377,NC_015378,NC_015381,NC_015382,NC_015383	2	4		diseased rice sheath in Korea	Plants
GENO389	Burkholderia glumae BGR1	NC_012724,NC_012721,NC_012723,NC_012718,NC_012720,NC_012725	2	4	rice	isolated from rice and will be used for comparative analysis with other Burkholderia species	Plants
GENO390	Burkholderia mallei ATCC 23344	NC_006348,NC_006349	2	0	Chinese patient	came from a Chinese patient in Burma who had glanders in 1944	Humans
GENO391	Burkholderia mallei NCTC 10229	NC_008836,NC_008835	2	0	Hungary 1961	bird	Wild animals
GENO392	Burkholderia mallei NCTC 10247	NC_009079,NC_009080	2	0	Isolated in 960 in Turkey	Human source	Humans
GENO393	Burkholderia mallei SAVP1	NC_008784,NC_008785	2	0	Donkey	Mule	Domestic animals
GENO394	Burkholderia multivorans ATCC 17616 (1)	NC_010084,NC_010086,NC_010087,NC_010070	3	1		soil enriched with anthranilate at 41C	Soils
GENO395	Burkholderia multivorans ATCC 17616 (2)	NC_010804,NC_010805,NC_010801,NC_010802	3	1		soil	Soils
GENO396	Burkholderia phenoliruptrix BR3459a	NC_018695,NC_018672,NC_018696	2	1		Isolated from a root nodule of Mimosa flocculosa, endemic to southern South America.	Soils
GENO397	Burkholderia phymatum STM815	NC_010622,NC_010623,NC_010625,NC_010627	2	2	root nodule of Machaerium lunatum	isolated from a root nodule of Machaerium lunatum in French Guiana	Soils
GENO398	Burkholderia phytofirmans PsJN	NC_010681,NC_010676,NC_010679	2	1		Surface-sterilized onion roots	Soils
GENO399	Burkholderia pseudomallei 1026b	NC_017832.1,NC_017831.1	2	0	the blood of a patient with septicemic melioidosis and has become one of the most commonly used pseudomallei Clinical/Human-associated strains	isolated in Thailand in 1993 from the blood of a patient with septicemic melioidosis and has become one of the most commonly used pseudomallei Clinical/Human-associated strains in laboratory experiments	Humans
GENO400	Burkholderia pseudomallei 1106a	NC_009076,NC_009078	2	0		recovered from patients presenting with recurrent melioidosis due to relapse	Humans
GENO401	Burkholderia pseudomallei 1710b	NC_007434,NC_007435	2	0		recovered from patients presenting with recurrent melioidosis due to relapse	Humans
GENO402	Burkholderia pseudomallei 668	NC_009074,NC_009075	2	0			Humans
GENO403	Burkholderia pseudomallei BPC006	NC_018529.1,NC_018527.1	2	0		Obtained from a Melioidosis Patient in Hainan, china	Humans
GENO404	Burkholderia pseudomallei K96243	NC_006350,NC_006351	2	0	Thailand	isolate from Thailand	Humans
GENO405	Burkholderia pseudomallei MSHR305	NC_021877.1,NC_021884.1	2	0	autopsy brain sample		Humans
GENO406	Burkholderia pseudomallei MSHR346	NC_012695	1	0	human pathogen	sputum of a melioidosis patient who was admitted to the Royal Darwin Hospital, Northern Territory, Australia in 1995	Humans
GENO407	Burkholderia pseudomallei NCTC 13179	NC_022659.1,NC_022658.1	2	0	skin ulcer		Humans
GENO408	Burkholderia rhizoxinica HKI 454	NC_014722,NC_014718,NC_014723	1	2	intracellular symbiont of the phytopathogenic fungus Rhizopus microsporus		Symbionts
GENO409	Burkholderia sp. 383	NC_007510,NC_007511,NC_007509	3	0		Forest soil in Trinidad in 1958	Soils
GENO410	Burkholderia sp. CCGE1001	NC_015136,NC_015137	2	0		Rhizosphere, Rhizosphere-colonizing	Soils
GENO411	Burkholderia sp. CCGE1002	NC_014120,NC_014117,NC_014118,NC_014119	3	1		isolated from legume nodules in Mexico and Brazil.	Soils
GENO412	Burkholderia sp. CCGE1003	NC_014540,NC_014539	2	0	Soil		Soils
GENO413	Burkholderia sp. KJ006	NC_017921.1,NC_017922.1,NC_017920.1,NC_017923.1	3	1	rice root	isolated from a rice root in Korea	Soils
GENO414	Burkholderia sp. RPE64	NC_021288.1,NC_021294.1,NC_021287.1,NC_021295.1,NC_021289.1	3	2	the bean bug Riptortus pedestris	isolated from the bean bug Riptortus pedestris	Symbionts
GENO415	Burkholderia sp. YI23	NC_016589,NC_016625,NC_016590,NC_016626,NC_016591,NC_016592	3	3		isolated from a golf course soil	Soils
GENO416	Burkholderia thailandensis E264	NC_007650,NC_007651	2	0	rice field sample	isolated from a rice field sample in Thailand	Soils
GENO417	Burkholderia thailandensis MSMB121	NC_021174.1,NC_021173.1	2	0	soil		Soils
GENO418	Burkholderia vietnamiensis G4	NC_009254,NC_009256,NC_009255,NC_009229,NC_009230,NC_009228,NC_009226,NC_009227	3	5		wastewater, Pensacola, FL	Polluted
GENO419	Burkholderia xenovorans LB400	NC_007951,NC_007952,NC_007953	3	0	contaminated soil	found in contaminated soil in upstate New York	Polluted
GENO420	Butyrate-producing bacterium SM4/1	NC_021024	1	0	butyrate-producing bacterium SM4/1		Humans
GENO421	Butyrate-producing bacterium SS3/4	NC_021035	1	0	butyrate-producing bacterium SS3/4	from the human intestine.	Humans
GENO422	Butyrate-producing bacterium SSC/2	NC_021016	1	0	butyrate-producing bacterium SSC/2		Humans
GENO423	Butyrivibrio fibrisolvens	NC_021031.1	1	0			Humans
GENO424	Butyrivibrio proteoclasticus B316	NC_014388,NC_014387,NC_014390,NC_014389	2	2		isolated from the bovine rumen	Domestic animals
GENO425	Caldicellulosiruptor bescii DSM 6725	NC_012034,NC_012037,NC_012036	1	2		Hot spring on the Kamchatka peninsula in Russia	Extreme
GENO426	Caldicellulosiruptor hydrothermalis 108	NC_014652	1	0		Terrestrial neutral geothermal spring; Russia, Kamchatka	Extreme
GENO427	Caldicellulosiruptor kristjanssonii 177R1B	NC_014719,NC_014721	1	1	slightly alkaline hot spring	isolated from a slightly alkaline hot spring in Iceland and will be used for comparative analysis with other thermophilic microorganisms	Extreme
GENO428	Caldicellulosiruptor kronotskyensis 2002	NC_014720	1	0		terrestrial neutral geothermal spring	Extreme
GENO429	Caldicellulosiruptor obsidiansis OB47	NC_014392	1	0	Obsidian Pool, Yellowstone National Park	isolated from Obsidian Pool, Yellowstone National Park	Extreme
GENO430	Caldicellulosiruptor owensensis OL	NC_014657	1	0		Freshwater sediment; Owens Lake, California, USA	Aquatic
GENO431	Caldicellulosiruptor saccharolyticus DSM 8903	NC_009437	1	0	hot spring	isolated from a hot spring in New Zealand	Extreme
GENO432	Caldisericum exile AZM16c01	NC_017096.1	1	0		Otari Hot spring; Japan, Nagano	Extreme
GENO433	Calditerrivibrio nitroreducens DSM 19672	NC_014749,NC_014758	1	1		Terrestrial hot spring; Japan, Nagano, Yumata	Extreme
GENO434	Calothrix sp. PCC 6303	NC_019751.1,NC_019728.1,NC_019752.1,NC_019727.1	1	3	unialgal culture in lake water	isolated by G C Gerloff in 1949	Aquatic
GENO435	Calothrix sp. PCC 7507	NC_019682.1	1	0	Sphagnum bog	isolated by R Ripka in 1972	Plants
GENO436	Campylobacter coli 15-537360	NC_022660.1,NC_022656.1	1	1	42-year old female		Humans
GENO437	Campylobacter coli 76339	NC_022132.1	1	0		human patient with a domestically acquired infection in July 2006	Humans
GENO438	Campylobacter coli CVM N29710	NC_022347.1,NC_022355.1,NC_022348.1	1	2	Retail meat		Food
GENO439	Campylobacter concisus 13826	NC_009802,NC_009796,NC_009795	1	2	gastrointestinal Clinical/Human-associated isolate	a gastrointestinal Clinical/Human-associated isolate	Humans
GENO440	Campylobacter curvus 525.92	NC_009715	1	0	gastrointestinal Clinical/Human-associated isolate	a gastrointestinal Clinical/Human-associated isolate	Humans
GENO441	Campylobacter fetus subsp. fetus 82-40	NC_008599	1	0	the blood of a human patient who was having a renal transplant	isolated from the blood of a human patient who was having a renal transplant and is the best characterized isolate of this species	Humans
GENO442	Campylobacter hominis ATCC BAA-381	NC_009714,NC_009713	1	1	the feces of a healthy human	isolated from the feces of a healthy human	Humans
GENO443	Campylobacter jejuni 32488	NC_021834	1	0			unknown
GENO444	Campylobacter jejuni 4031	NC_022529.1	1	0			Humans
GENO445	Campylobacter jejuni RM1221	NC_003912	1	0	the skin of a retail chicken	isolated from the skin of a retail chicken by the Produce Safety and Microbiology Research Unit (Western Regional Research Center, Albany, CA) and minimally passaged	Food
GENO446	Campylobacter jejuni subsp. doylei 269.97	NC_009707	1	0			Humans
GENO447	Campylobacter jejuni subsp. jejuni 00-2425	NC_022362.1	1	0	stool sample		Humans
GENO448	Campylobacter jejuni subsp. jejuni 00-2426	NC_022352.1	1	0	stool sample		Humans
GENO449	Campylobacter jejuni subsp. jejuni 00-2538	NC_022351.1	1	0	stool sample		Humans
GENO450	Campylobacter jejuni subsp. jejuni 00-2544	NC_022353.1,NC_022354.1	1	1	stool sample		Humans
GENO451	Campylobacter jejuni subsp. jejuni 81116	NC_009839	1	0	waterborne outbreak	isolated from a waterborne outbreak in 1982 and now routinely used as a laboratory strain	Humans
GENO452	Campylobacter jejuni subsp. jejuni 81-176	NC_008787,NC_008790,NC_008770	1	2	outbreak, Isolated from campylobacteriosis specimens related to consumption of raw milk at a Minnesota farm in 1985.	isolated during an outbreak of campylobacteriosis in Minnesota, USA, due to the consumption of contaminated milk	Humans
GENO453	Campylobacter jejuni subsp. jejuni IA3902	NC_017279,NC_017284	1	1	aborted placenta	aborted placenta of a sheep	Domestic animals
GENO454	Campylobacter jejuni subsp. jejuni ICDCCJ07001	NC_014802,NC_014801	1	1	isolated from a Guillain-Barré syndrome (GBS) patient		Humans
GENO455	Campylobacter jejuni subsp. jejuni M1	NC_017280	1	0	both the patient and from the poultry flock sampled at the abattoir, thus providing a clear-cut case of the direct transmission of disease from poultry to human	isolated the M1 strain (laboratory designation 99/308) from both the patient and from the poultry flock sampled at the abattoir, thus providing a clear-cut case of the direct transmission of disease from poultry to human	Humans
GENO456	Campylobacter jejuni subsp. jejuni NCTC 11168	NC_002163	1	0	diarrheic patient	isolated from a diarrheic patient in 1977 and minimally passaged	Humans
GENO457	Campylobacter jejuni subsp. jejuni NCTC 11168-BN148	NC_018521.1	1	0	variant which later showed impaired colonization, invasion and motility	derived from a variant which later showed impaired colonization, invasion and motility	Humans
GENO458	Campylobacter jejuni subsp. jejuni PT14	NC_018709.1	1	0			Humans
GENO459	Campylobacter jejuni subsp. jejuni S3	NC_017281,NC_017282	1	1	the feces of a chicken, and has been shown to be non-invasive to weakly invasive	isolated from the feces of a chicken, and has been shown to be non-invasive to weakly invasive in vitro	Domestic animals
GENO460	Campylobacter lari RM2100	NC_012039,NC_012040	1	1			Humans
GENO461	Campylobacter sp. 03-427	NC_022759.1	1	0	human and reptiles	isolated from human and reptiles	Humans
GENO462	Candidatus Accumulibacter phosphatis clade IIA str. UW-1	NC_013194,NC_013190,NC_013193,NC_013191	1	3		enhanced biological phosphorus removal (EBPR) wastewater treatment bioreactor	Polluted
GENO463	Candidatus Amoebophilus asiaticus 5a2	NC_010830	1	0	Amoeba symbionts	obligate intracellular amoeba symbiont belonging to the Bacteroidetes which has been discovered within an amoeba isolated from lake sediment	Symbionts
GENO464	Candidatus Arthromitus sp. SFB-mouse-Japan	NC_015913	1	0		caecal contents of SFB-gnotobiotic mice	Wild animals
GENO465	Candidatus Arthromitus sp. SFB-mouse-Yit	NC_017294	1	0		Mouse	Wild animals
GENO466	Candidatus Arthromitus sp. SFB-rat-Yit	NC_016012	1	0		Rat	Wild animals
GENO467	Candidatus Azobacteroides pseudotrichonymphae genomovar. CFP2	NC_011565,NC_011562,NC_011563,NC_011564,NC_011561	1	4	single cell of the protist Pseudotrichonympha grassii which resides	isolated from a single cell of the protist Pseudotrichonympha grassii which resides in the termite gut	Symbionts
GENO468	Candidatus Blochmannia chromaiodes str. 640	NC_020075.1	1	0		bacterial endosymbiont of carpenter ants collected by A. Lazarus and E. del Castillo	Symbionts
GENO469	Candidatus Blochmannia floridanus	NC_005061	1	0	Bacterial endosymbiont		Symbionts
GENO470	Candidatus Blochmannia pennsylvanicus str. BPEN	NC_007292	1	0	Insect symbiont		Symbionts
GENO471	Candidatus Blochmannia vafer str. BVAF	NC_014909	1	0	Insect symbiont		Symbionts
GENO472	Candidatus Carsonella ruddii HC isolate Thao2000	NC_018416.1	1	0	Insect symbiont		Symbionts
GENO473	Candidatus Carsonella ruddii PV	NC_008512	1	0	Insect symbiont		Symbionts
GENO474	Candidatus Chloracidobacterium thermophilum B	NC_016024,NC_016025	2	0	hot springs, Yellow Stone national park		Extreme
GENO475	Candidatus Cloacamonas acidaminovorans	NC_020449.1	1	0		sludge, anaerobic mesophilic digester, municipal wastewater treatment plant	Polluted
GENO476	Candidatus Desulforudis audaxviator MP104C	NC_010424	1	0		Fracture water from a borehole at a depth of 2.8 km in a South African gold mine	Extreme
GENO477	Candidatus Endolissoclinum patella L2	NC_019566.1	1	0	3 m depth in a coral reef		Aquatic
GENO478	Candidatus Hamiltonella defensa 5AT (Acyrthosiphon pisum)	NC_012751,NC_012752	1	1	the pea aphid Acyrthosiphon pisum	isolated from the pea aphid Acyrthosiphon pisum and will be used for comparative analysis with other insect symbionts	Symbionts
GENO479	Candidatus Hodgkinia cicadicola Dsem	NC_012960	1	0	Insect symbiont	Diceroprocta semicincta collected in and around Tucson, Arizona, USA	Symbionts
GENO480	Candidatus Kinetoplastibacterium blastocrithidii (ex Strigomonas culicis)	NC_019814	1	0	Insect symbiont		Symbionts
GENO481	Candidatus Kinetoplastibacterium blastocrithidii TCC012E	NC_020285	1	0	Insect symbiont		Symbionts
GENO482	Candidatus Kinetoplastibacterium crithidii (ex Angomonas deanei ATCC 30255)	NC_019815	1	0	Insect symbiont		Symbionts
GENO483	Candidatus Kinetoplastibacterium crithidii TCC036E	NC_020283	1	0	Insect symbiont		Symbionts
GENO484	Candidatus Kinetoplastibacterium desouzaii TCC079E	NC_020294	1	0	Insect symbiont		Symbionts
GENO485	Candidatus Kinetoplastibacterium galatii TCC219	NC_020284	1	0	Insect symbiont		Symbionts
GENO486	Candidatus Kinetoplastibacterium oncopeltii TCC290E	NC_020299	1	0	Insect symbiont		Symbionts
GENO487	Candidatus Koribacter versatilis Ellin345	NC_008009	1	0		Isolated from soil in ryegrass grass/clover pasture in Australia.	Soils
GENO488	Candidatus Liberibacter americanus str. Sao Paulo	NC_022793.1	1	0			Plants
GENO489	Candidatus Liberibacter asiaticus str. gxpsy	NC_020549.1	1	0	Insect symbiont		Symbionts
GENO490	Candidatus Liberibacter asiaticus str. psy62	NC_012985	1	0	Insect symbiont	Diaphorina citri strain Kuwayama (Asia citrus psyllid)	Symbionts
GENO491	Candidatus Liberibacter solanacearum CLso-ZC1	NC_014774	1	0	Insect symbiont	Diaphorina citri strain Kuwayama (Asia citrus psyllid)	Symbionts
GENO492	Candidatus Methylomirabilis oxyfera	NC_013260.1	1	0	Twentekanaal sediment, designated Twente, and a culture from Ooijpolder ditch sediment		Aquatic
GENO493	Candidatus Midichloria mitochondrii IricVA	NC_015722	1	0	Insect symbiont	ovary of a Ixodes ricinus female adult collected near Varese - Italy	Symbionts
GENO494	Candidatus Moranella endobia PCIT	NC_015735	1	0	dissected bacteriome from the mealybug Planococcus citri (Risso)	isolated from a dissected bacteriome from the mealybug Planococcus citri (Risso)	Symbionts
GENO495	Candidatus Moranella endobia PCVAL	NC_021057.1	1	0	Tremblaya princeps		Symbionts
GENO496	Candidatus Mycoplasma haemolamae str. Purdue	NC_018219.1	1	0		Infected Alpaca	Domestic animals
GENO497	Candidatus Mycoplasma haemominutum 'Birmingham 1'	NC_021007.1	1	0	infected host blood	Infected cat	Domestic animals
GENO498	Candidatus Nitrospira defluvii	NC_014355	1	0		activated sludge enrichment culture	Polluted
GENO499	Candidatus Pelagibacter sp. IMCC9063	NC_015380	1	0	Arctic Envirionment	isolated from an Arctic Envirionment. Isolated from a surface seawater sample collected off the coastal region in Ny-Aalesund, Svalbard, Norway.	Aquatic
GENO500	Candidatus Pelagibacter ubique HTCC1062	NC_007205	1	0		Seawater samples	Aquatic
GENO501	Candidatus Phytoplasma australiense	NC_010544	1	0	Plants	Saga Prefecture Japan in 1982	Plants
GENO502	Candidatus Phytoplasma mali	NC_011047	1	0	apple tree	Phytoplasma mali strain AT was collected in Heidelberg, Germany from a symptomatic apple tree	Plants
GENO503	Candidatus Phytoplasma solani 284/09	NC_022588.1	1	0		plant tissue from tobacco and parsley samples infected with 'stolbur' strains	Plants
GENO504	Candidatus Portiera aleyrodidarum BT-B	NC_018507.1	1	0	Insect symbiont		Symbionts
GENO505	Candidatus Portiera aleyrodidarum BT-QVLC	NC_018618.1	1	0	Insect symbiont		Symbionts
GENO506	Candidatus Protochlamydia amoebophila UWE25	NC_005861	1	0	Amoeba symbiont		Symbionts
GENO507	Candidatus Puniceispirillum marinum IMCC1322	NC_014010	1	0	the East Sea of Korea	isolated from the East Sea of Korea	Aquatic
GENO508	Candidatus Rickettsia amblyommii str. GAT-30V	NC_017028.1,NC_017021.1,NC_017020.1,NC_017029.1	1	3	Insect symbiont	tick-borne	Symbionts
GENO509	Candidatus Riesia pediculicola USDA	NC_014109,NC_013962	1	1	Insect symbiont	Pediculus humanus	Symbionts
GENO510	Candidatus Ruthia magnifica str. Cm (Calyptogena magnifica)	NC_008610	1	0		East Pacific 11 Rise, 9-N, during a December 2004 cruise	Symbionts
GENO511	Candidatus Saccharimonas aalborgensis	NC_021219.1	1	0	metagenome	an activated sludge bioreactor	Polluted
GENO512	Candidatus Solibacter usitatus Ellin6076	NC_008536	1	0	rotationally grazed pasture of perennial ryegrass and white clover	isolated from a rotationally grazed pasture of perennial ryegrass and white clover in Victoria, Australia	Plants
GENO513	Candidatus Sulcia muelleri CARI	NC_014499	1	0		Gut symbiont of the Blue-Green Sharpshoote	Symbionts
GENO514	Candidatus Sulcia muelleri DMIN	NC_014004	1	0		bacteriome of the green sharpshooter Draeculacephala minerva	Symbionts
GENO515	Candidatus Sulcia muelleri GWSS	NC_010118	1	0	Insect symbiont		Symbionts
GENO516	Candidatus Sulcia muelleri SMDSEM	NC_013123	1	0	Insect symbiont		Symbionts
GENO517	Candidatus Tremblaya phenacola PAVE	NC_021555,NC_021553	1	1	Insect symbiont		Symbionts
GENO518	Candidatus Tremblaya princeps PCIT	NC_015736	1	0	Insect symbiont		Symbionts
GENO519	Candidatus Tremblaya princeps PCVAL	NC_017293	1	0	citrus mealybug Planococcus citri	cultivated Plants in Valencia, Spain	Symbionts
GENO520	Candidatus Uzinura diaspidicola str. ASNER	NC_020135.1	1	0	Insect symbiont		Symbionts
GENO521	Candidatus Vesicomyosocius okutanii HA	NC_009465	1	0	deep-sea clam, Calyptogena okutanii.	collected off Hatsushima island in Sagami Bay, Japan.	Symbionts
GENO522	Candidatus Zinderia insecticola CARI	NC_014497	1	0		Spittlebugs collected from Rosmarinus officinalis (rosemary) bushes on the University of Arizona campus	Symbionts
GENO523	Capnocytophaga canimorsus Cc5	NC_015846	1	0		human isolate	Humans
GENO524	Capnocytophaga ochracea DSM 7271	NC_013162	1	0	the human oral cavity	isolated from the human oral cavity	Humans
GENO525	Carboxydothermus hydrogenoformans Z-2901	NC_007503	1	0	hot swamp from Kunashir Island, Russia	isolated from a hot swamp from Kunashir Island, Russia	Extreme
GENO526	Carnobacterium maltaromaticum LMA28	NC_019425.1	1	0		Isolated from a soft ripened cheese.	Food
GENO527	Carnobacterium sp. 17-4	NC_015391,NC_015390	1	1		seawater from Isfjord, Spitsbergen, Norway	Aquatic
GENO528	Carnobacterium sp. WN1359	NC_022606.1,NC_022602.1,NC_022601.1,NC_022607.1,NC_022603.1,NC_022608.1	1	5	Siberian permafrost	Isolated from Siberian permafrost, was capable of growth under a combination of low-temperature and low-pressure	Extreme
GENO529	Catenulispora acidiphila DSM 44928	NC_013131	1	0		Forest soil from Gerenzano italy	Soils
GENO530	Caulobacter crescentus CB15	NC_002696	1	0		Pond water	Aquatic
GENO531	Caulobacter crescentus NA1000	NC_011916	1	0		variant of wild-type strain CB15	Lab/engineered
GENO532	Caulobacter segnis ATCC 21756	NC_014100	1	0		soil	Soils
GENO533	Caulobacter sp. K31	NC_010338,NC_010335,NC_010333	1	2	low-oxygen groundwater sample	isolated from a low-oxygen groundwater sample and is being sequenced for comparative genome analysis	Extreme
GENO534	Cellulomonas fimi ATCC 484	NC_015514	1	0		soil	Soils
GENO535	Cellulomonas flavigena DSM 20109	NC_014151	1	0		Soil	Soils
GENO536	Cellulophaga algicola DSM 14237	NC_014934	1	0		surfaces of algal species from the Eastern Antarctic coastal zone	Aquatic
GENO537	Cellulophaga lytica DSM 7489	NC_015167	1	0		Beach mud; Limon, Costa Rica	Aquatic
GENO538	Cellvibrio gilvus ATCC 13127	NC_015671	1	0		bovine feces	Domestic animals
GENO539	Cellvibrio japonicus Ueda107	NC_010995	1	0	field soil	isolated from field soil in Japan	Soils
GENO540	Chamaesiphon minutus PCC 6605	NC_019697.1,NC_020053.1,NC_019698.1	1	2	freshwater	isolated by MM Allen	Aquatic
GENO541	Chelativorans sp. BNC1	NC_008242,NC_008254,NC_008243,NC_008244	1	3	mixed-culture enriched from sewage using the chelating agent EDTA (binds divalent cations - ethylenediamine tetraacetic acid) as the sole carbon and nitrogen source	isolated from a mixed-culture enriched from sewage using the chelating agent EDTA (binds divalent cations - ethylenediamine tetraacetic acid) as the sole carbon and nitrogen source	Polluted
GENO542	Chitinophaga pinensis DSM 2588	NC_013132	1	0	pine litter	isolated from pine litter in Australia	Plants
GENO543	Chlamydia muridarum Nigg	NC_002620,NC_002182	1	1		isolated from a human case of respiratory tract infection	Humans
GENO544	Chlamydia pecorum P787	NC_022441.1	1	0	the synovial fluid of a sheep with arthritis	isolated from the synovial fluid of a sheep with arthritis	Domestic animals
GENO545	Chlamydia pecorum PV3056/3	NC_022439.1	1	0	the cervical swab of a cow with metritis	isolated from the cervical swab of a cow with metritis	Domestic animals
GENO546	Chlamydia pecorum W73	NC_022440.1	1	0	the feces of a healthy sheep	isolated from the feces of a healthy sheep	Domestic animals
GENO547	Chlamydia psittaci 01DC12	NC_019391.1,NC_019392.1	1	1	pig from Saxony-Anhalt, Germany	isolated from a pig from Saxony-Anhalt, Germany	Domestic animals
GENO548	Chlamydia psittaci 84/55	NC_018619.1,NC_018633.1	1	1		lungs of a diseased parakeet	Wild animals
GENO549	Chlamydia psittaci CP3	NC_018625.1,NC_018634.1	1	1		Pigeon	Wild animals
GENO550	Chlamydia psittaci GR9	NC_018620.1	1	0		duck	Domestic animals
GENO551	Chlamydia psittaci M56	NC_018623.1,NC_018635.1	1	1		muskrat	Wild animals
GENO552	Chlamydia psittaci MN	NC_018627.1,NC_018636.1	1	1		human throat washings	Humans
GENO553	Chlamydia psittaci NJ1	NC_018626.1,NC_018637.1	1	1		turkey	Domestic animals
GENO554	Chlamydia psittaci VS225	NC_018621.1,NC_018638.1	1	1		orange fronted parakeet	Wild animals
GENO555	Chlamydia psittaci WC	NC_018624.1,NC_018639.1	1	1		cow	Domestic animals
GENO556	Chlamydia psittaci WS/RT/E30	NC_018622.1,NC_018640.1	1	1		duck with no clinical signs	Domestic animals
GENO557	Chlamydia trachomatis 434/Bu	NC_010287	1	0		bubo	Wild animals
GENO558	Chlamydia trachomatis A/363	NC_020966,NC_019272	1	1			Humans
GENO559	Chlamydia trachomatis A/5291	NC_020939,NC_020946	1	1			Humans
GENO560	Chlamydia trachomatis A/HAR-13	NC_007429,NC_007430	1	1		conjunctiva isolate	Humans
GENO561	Chlamydia trachomatis A2497	NC_017437,NC_017438	1	1		2.5-year-old with intense active trachoma in Tanzania.	Humans
GENO562	Chlamydia trachomatis B/Jali20/OT	NC_012686	1	0	the conjunctiva	isolated from the conjunctiva in an active case of trachoma	Humans
GENO563	Chlamydia trachomatis B/TZ1A828/OT	NC_012687	1	0		ocular isolate	Humans
GENO564	Chlamydia trachomatis C/TW-3	NC_023060.1,NC_023057.1	1	1			Humans
GENO565	Chlamydia trachomatis D/SotonD1	NC_020967,NC_020986	1	1	UK	Endocervix	Humans
GENO566	Chlamydia trachomatis D/SotonD5	NC_020943,NC_020958	1	1	UK	Endocervix	Humans
GENO567	Chlamydia trachomatis D/SotonD6	NC_020968,NC_020959	1	1	UK	Endocervix	Humans
GENO568	Chlamydia trachomatis D/UW-3/CX	NC_000117	1	0	USA	Cervix	Humans
GENO569	Chlamydia trachomatis D-EC	NC_017434,NC_017435	1	1		mice	Wild animals
GENO570	Chlamydia trachomatis D-LC	NC_017436,NC_017433	1	1		mice	Wild animals
GENO571	Chlamydia trachomatis E/11023	NC_017431	1	0	Clinical/Human-associated isolate	Chlamydia trachomatis E/11023 is a Clinical/Human-associated isolate, cervix	Humans
GENO572	Chlamydia trachomatis E/150	NC_017439.1	1	0	Clinical/Human-associated isolate	Chlamydia trachomatis E/150 is a Clinical/Human-associated isolate, rectum	Humans
GENO573	Chlamydia trachomatis E/Bour	NC_020971, NC_020947	1	1	California	Ocular	Humans
GENO574	Chlamydia trachomatis E/C599	NC_022537.1	1	0		was obtained from a 26-year-old asymptomatic male	Humans
GENO575	Chlamydia trachomatis E/SotonE4	NC_020969,NC_020987	1	1	UK	Endocervix	Humans
GENO576	Chlamydia trachomatis E/SotonE8	NC_020942,NC_020960	1	1	UK	Endocervix	Humans
GENO577	Chlamydia trachomatis E/SW3	NC_017952.1	1	0	Sweden	Cervix	Humans
GENO578	Chlamydia trachomatis F/SotonF3	NC_020964,NC_020988	1	1			Humans
GENO579	Chlamydia trachomatis F/SW4	NC_017951.1	1	0	Sweden	Cervix	Humans
GENO580	Chlamydia trachomatis F/SW5	NC_017953.1	1	0	Sweden	Cervix	Humans
GENO581	Chlamydia trachomatis F/SWFPminus	NC_022548.1	1	0			Humans
GENO582	Chlamydia trachomatis G/11074	NC_017440.1	1	0	Clinical/Human-associated isolate	Chlamydia trachomatis G/11074 is a Clinical/Human-associated isolat	Humans
GENO583	Chlamydia trachomatis G/11222	NC_017430.1	1	0	Clinical/Human-associated isolate	Chlamydia trachomatis G/11222 is a Clinical/Human-associated isolate	Humans
GENO584	Chlamydia trachomatis G/9301	NC_017432.1	1	0		Clinical/Human-associated isolate	Humans
GENO585	Chlamydia trachomatis G/9768	NC_017429	1	0	Clinical/Human-associated isolate	Chlamydia trachomatis G/9768 is a Clinical/Human-associated isolate	Humans
GENO586	Chlamydia trachomatis G/SotonG1	NC_020941,NC_020961	1	1	UK	Endocervix	Humans
GENO587	Chlamydia trachomatis Ia/SotonIa1	NC_020970,NC_020962	1	1	UK	Endocervix	Humans
GENO588	Chlamydia trachomatis Ia/SotonIa3	NC_020940,NC_020989	1	1	UK	Endocervix	Humans
GENO589	Chlamydia trachomatis IU824	NC_020511.1,NC_020551.1	1	1			Humans
GENO590	Chlamydia trachomatis IU888	NC_020512.1,NC_020513.1	1	1			Humans
GENO591	Chlamydia trachomatis J/6276tet1	NC_021892.1	1	0	in vitro	strains were grown in McCoy cells	Lab/engineered
GENO592	Chlamydia trachomatis K/SotonK1	NC_020965,NC_020963	1	1	UK	Endocervix	Humans
GENO593	Chlamydia trachomatis L1/115	NC_020929,NC_020951	1	1		LGV patient	Humans
GENO594	Chlamydia trachomatis L1/224	NC_020973,NC_020952	1	1		LGV patient	Humans
GENO595	Chlamydia trachomatis L1/440/LN	NC_020937	1	0		Lymph node	Humans
GENO596	Chlamydia trachomatis L2/25667R	NC_020930	1	0		rectal biosy	Humans
GENO597	Chlamydia trachomatis L2/434/Bu(f)	NC_021052.1,NC_021049.1	1	1		final stage after	Lab/engineered
GENO598	Chlamydia trachomatis L2/434/Bu(i)	NC_021050.1,NC_021051.1	1	1		strains in the initial stage of the evolution	Humans
GENO599	Chlamydia trachomatis L2b/795	NC_020938,NC_020983	1	1		rectum	Humans
GENO600	Chlamydia trachomatis L2b/8200/07	NC_020945,NC_020984	1	1	sweden	rectum	Humans
GENO601	Chlamydia trachomatis L2b/Ams1	NC_020933,NC_020980	1	1		penileulcer	Humans
GENO602	Chlamydia trachomatis L2b/Ams2	NC_020934,NC_020948	1	1	netherlands	anus	Humans
GENO603	Chlamydia trachomatis L2b/Ams3	NC_020977,NC_020949	1	1		anus	Humans
GENO604	Chlamydia trachomatis L2b/Ams4	NC_020978,NC_020981	1	1		anus	Humans
GENO605	Chlamydia trachomatis L2b/Ams5	NC_020936,NC_020950	1	1		anus	Humans
GENO606	Chlamydia trachomatis L2b/Canada1	NC_020935,NC_020953	1	1		rectum	Humans
GENO607	Chlamydia trachomatis L2b/Canada2	NC_020932,NC_020954	1	1			Humans
GENO608	Chlamydia trachomatis L2b/CV204	NC_020976,NC_020955	1	1	france	rectum	Humans
GENO609	Chlamydia trachomatis L2b/LST	NC_020975,NC_020985	1	1			Humans
GENO610	Chlamydia trachomatis L2b/UCH-1/proctitis	NC_010280	1	0	recent outbreak of proctitis	isolated from a recent outbreak of proctitis in Europé. rectal swab of a 49-yr-old MSM who was HIV positive and Hepatitis C negative	Humans
GENO611	Chlamydia trachomatis L2b/UCH-2	NC_020931,C_020956	1	1			Humans
GENO612	Chlamydia trachomatis L2c	NC_015744	1	0	man with severe proctitis	isolated from a man with severe proctitis	Humans
GENO613	Chlamydia trachomatis L3/404/LN	NC_020974,NC_020957	1	1			Humans
GENO614	Chlamydia trachomatis RC-F(s)/342	NC_021890.1	1	0	in vitro	strains were grown in McCoy cells	Lab/engineered
GENO615	Chlamydia trachomatis RC-F(s)/852	NC_021888.1	1	0	in vitro	strains were grown in McCoy cells	Lab/engineered
GENO616	Chlamydia trachomatis RC-F/69	NC_021895.1	1	0	in vitro	strains were grown in McCoy cells	Lab/engineered
GENO617	Chlamydia trachomatis RC-J(s)/122	NC_021891.1	1	0	in vitro	strains were grown in McCoy cells	Lab/engineered
GENO618	Chlamydia trachomatis RC-J/943	NC_021896.1	1	0	in vitro	strains were grown in McCoy cells	Lab/engineered
GENO619	Chlamydia trachomatis RC-J/953	NC_021889.1	1	0	in vitro	strains were grown in McCoy cells	Lab/engineered
GENO620	Chlamydia trachomatis RC-J/966	NC_021898.1	1	0	in vitro	strains were grown in McCoy cells	Lab/engineered
GENO621	Chlamydia trachomatis RC-J/971	NC_021899.1	1	0	in vitro	strains were grown in McCoy cells	Lab/engineered
GENO622	Chlamydia trachomatis RC-L2(s)/3	NC_021897.1	1	0	in vitro	strains were grown in McCoy cells	Lab/engineered
GENO623	Chlamydia trachomatis RC-L2(s)/46	NC_021887.1	1	0	in vitro	strains were grown in McCoy cells	Lab/engineered
GENO624	Chlamydia trachomatis RC-L2/55	NC_021893.1	1	0	in vitro	strains were grown in McCoy cells	Lab/engineered
GENO625	Chlamydia trachomatis Sweden2	NC_017441	1	0	urethral sample from a Swedish man	Isolated in McCoy cells in October 2006 from a urethral sample from a Swedish man, suffering from symptomatic chlamydial urethritis.	Humans
GENO626	Chlamydophila abortus S26/3	NC_004552	1	0	enzootic (affecting animals	isolated from an enzootic (affecting animals in a specific geographical area) abortion case in sheep	Domestic animals
GENO627	Chlamydophila caviae GPIC	NC_003361,NC_004720	1	1	Guneia pig with conjunctivitis		Domestic animals
GENO628	Chlamydophila felis Fe/C-56	NC_007899,NC_007900	1	1	cat with conjunctivitis	isolated from a cat with conjunctivitis	Domestic animals
GENO629	Chlamydophila pecorum E58	NC_015408	1	0	Originally isolated from the brain of a calf with sporadic bovine encephalomyelitis.		Domestic animals
GENO630	Chlamydophila pneumoniae AR39	NC_002180	1	0	University of Washington student with acute respiratory (=AR) tract infection	Isolated from a University of Washington student with acute respiratory (=AR) tract infection in 1983, and epidemiologically distinct from Chlamydophila pneumoniae strain CWL029	Humans
GENO631	Chlamydophila pneumoniae CWL029	NC_000922	1	0		Isolated in the USA before 1987 and epidemiologically distinct from Chlamydophila pneumoniae strain AR39	Humans
GENO632	Chlamydophila pneumoniae J138	NC_002491	1	0	the pharyngeal mucosa of a 5 year old male patient with acute bronchitis	Isolated in Japan in 1994 from the pharyngeal mucosa of a 5 year old male patient with acute bronchitis	Humans
GENO633	Chlamydophila pneumoniae LPCoLN	NC_017285.1,NC_017286.1	1	1		originally isolated from a nasal swab of a captive koala showing signs of respiratory illness	Wild animals
GENO634	Chlamydophila pneumoniae TW-183	NC_005043	1	0	child's conjunctiva (the membranes lining the eyelid) during a trachoma vaccine trial	isolated in 1965 from a child's conjunctiva (the membranes lining the eyelid) during a trachoma vaccine trial in Taiwan	Humans
GENO635	Chlamydophila psittaci 01DC11	NC_017289.1	1	0		isolated from pigs	Domestic animals
GENO636	Chlamydophila psittaci 02DC15	NC_017292.1	1	0		cattle	Domestic animals
GENO637	Chlamydophila psittaci 08DC60	NC_017290.1	1	0		isolated from human	Humans
GENO638	Chlamydophila psittaci 6BC	NC_015217,NC_015470	1	1		avian isolate	Wild animals
GENO639	Chlamydophila psittaci 6BC	NC_017287.1,NC_017288.1	1	1		isolated from a parrot during the 1929-1930 psittacosis pandemic	Wild animals
GENO640	Chlamydophila psittaci C19/98	NC_017291.1	1	0		isolated from sheep	Domestic animals
GENO641	Chlamydophila psittaci Mat116	NC_020248.1	1	0	psittacosis outbreak		Humans
GENO642	Chlamydophila psittaci RD1	NC_014796.1,NC_014797.1	1	1	derive from a laboratory-based cross-contamination event from an undetermined source soon after C. trachomatis strain isolation	isolated from a mixed culture with Chlamydia trachomatis serovar L2b	Lab/engineered
GENO643	Chlorobaculum parvum NCIB 8327	NC_011027	1	0		Aquatic source	Aquatic
GENO644	Chlorobium chlorochromatii CaD3	NC_007514	1	0	freshwater lake	isolated from a phototrophic consortia obtained from a freshwater lake in Germany	Aquatic
GENO645	Chlorobium limicola DSM 245	NC_010803	1	0		Gilroy Hot Spring	Extreme
GENO646	Chlorobium luteolum DSM 273	NC_007512	1	0		lake polden, norway	Aquatic
GENO647	Chlorobium phaeobacteroides BS1	NC_010831	1	0		black sea	Aquatic
GENO648	Chlorobium phaeobacteroides DSM 266	NC_008639	1	0	lake	isolated from a lake in Norway	Aquatic
GENO649	Chlorobium phaeovibrioides DSM 265	NC_009337	1	0		saline interine flat	Aquatic
GENO650	Chlorobium tepidum TLS	NC_002932	1	0	New Zealand high-sulfide hot spring	isolated from a New Zealand high-sulfide hot spring	Extreme
GENO651	Chloroflexus aggregans DSM 9485	NC_011831	1	0		Hot spring in Japan	Extreme
GENO652	Chloroflexus aurantiacus J-10-fl	NC_010175	1	0	the Hakone hot spring area	isolated from the Hakone hot spring area in Japan and will be used for comparative analysis	Extreme
GENO653	Chloroflexus sp. Y-400-fl	NC_012032	1	0	alkaline hot spring	isolated from an alkaline hot spring and will be used for comparative analysis	Extreme
GENO654	Chloroherpeton thalassium ATCC 35110	NC_011026	1	0	Freshwater	Marine source	Aquatic
GENO655	Chromobacterium violaceum ATCC 12472	NC_005085	1	0	freshwater	isolated from freshwater in Malaya	Aquatic
GENO656	Chromohalobacter salexigens DSM 3043	NC_007963	1	0	solar salt facility on Bonaire Island, Netherlands Antilles	isolated from a solar salt facility on Bonaire Island, Netherlands Antilles	Extreme
GENO657	Chroococcidiopsis thermalis PCC 7203	NC_019695.1,NC_019699.1,NC_019696.1	1	2	soil sample, near Greifswald, East Germany	soil	Soils
GENO658	Chthonomonas calidirosea T49	NC_021487.1	1	0	geothermally heated soils	isolated from geothermally heated soils in New Zealand	Extreme
GENO659	Citrobacter koseri ATCC BAA-895	NC_009792,NC_009794,NC_009793	1	2	human infant	isolate from a human infant	Humans
GENO660	Citrobacter rodentium ICC168	NC_013716,NC_013718,NC_013719,NC_013717	1	3		Mice	Wild animals
GENO661	Clavibacter michiganensis subsp. michiganensis NCPPB 382	NC_009480,NC_009478,NC_009479	1	2	Plants		Plants
GENO662	Clavibacter michiganensis subsp. nebraskensis NCPPB 2581	NC_020891.1	1	0		maize	Plants
GENO663	Clavibacter michiganensis subsp. sepedonicus	NC_010407,NC_010408,NC_010399	1	2	Potato tissues		Plants
GENO664	Clostridiales genomosp. BVAB3 str. UPII9-5	NC_013895	1	0		Endometrium; Fasidious bacterium that is highly specific for BV; human urogenital tract, associated with bacterial vaginosis	Humans
GENO665	Clostridium acetobutylicum ATCC 824	NC_003030,NC_001988	1	1	garden soil	isolated in 1924 from garden soil in Connecticut, USA, by E. Wyer and L. Rettger	Soils
GENO666	Clostridium acetobutylicum DSM 1731	NC_015687,NC_015686,NC_015688	1	2		obtained from the German Collection of Microorganisms and Cell Cultures	unknown
GENO667	Clostridium acetobutylicum EA 2018	NC_017295,NC_017296	1	1	isolated from soil	Isolated from china and mutagenesis done using NTG (N-methyl-N-nitro-N-nitrosoguanidine)	Soils
GENO668	Clostridium acidurici 9a	NC_018664.1,NC_018657.1	1	1		isolated from soil but can also be found in the intestinal tract of birds	Soils
GENO669	Clostridium beijerinckii NCIMB 8052	NC_009617	1	0			Lab/engineered
GENO670	Clostridium botulinum A str. ATCC 19397	NC_009697	1	0			Humans
GENO671	Clostridium botulinum A str. ATCC 3502	NC_009495,NC_009496	1	1			Humans
GENO672	Clostridium botulinum A str. Hall	NC_009698	1	0			Humans
GENO673	Clostridium botulinum A2 str. Kyoto	NC_012563	1	0	case of infant botulism	isolated from a case of infant botulism in Kyoto, Japan in 1978 and will be use for comparative analysis with other C. botulinum strains	Humans
GENO674	Clostridium botulinum A3 str. Loch Maree	NC_010520,NC_010418	1	1	duck liver paste during a botulism outbreak at a hotel	isolated from duck liver paste during a botulism outbreak at a hotel in the Scottish highlands in 1922	Humans
GENO675	Clostridium botulinum B str. Eklund 17B	NC_010674,NC_010680	1	1	marine sediments taken off the coast of Washington, USA and was not associated with botulism	isolated from marine sediments taken off the coast of Washington, USA and was not associated with botulism	Aquatic
GENO676	Clostridium botulinum B1 str. Okra	NC_010516,NC_010379	1	1			Humans
GENO677	Clostridium botulinum Ba4 str. 657	NC_012658,NC_012657,NC_012654	1	2	infant botulism case	isolated from an infant botulism case in 1976	Humans
GENO678	Clostridium botulinum BKT015925	NC_015419,NC_015425,NC_015427,NC_015426,NC_015417,NC_015418	1	5	Isolated from broiler liver in southern part of Sweden in 2008.	strain from physiological group III, causing animal botulism	Domestic animals
GENO679	Clostridium botulinum E3 str. Alaska E43	NC_010723	1	0	salmon eggs associated with a foodborne case of botulism	isolated from salmon eggs associated with a foodborne case of botulism in Alaska, however the exact details are not available	Food
GENO680	Clostridium botulinum F str. 230613	NC_017297,NC_017298	1	1			Humans
GENO681	Clostridium botulinum F str. Langeland	NC_009699,NC_009700	1	1	home-prepared liver paste	Clostridium botulinum F strain Langeland was identified in 1958 from home-prepared liver paste involved in an outbreak of foodborne botulism on the island of Langeland, in Denmark.	Humans
GENO682	Clostridium botulinum H04402 065	NC_017299	1	0		isolated from a botulism patient	Humans
GENO683	Clostridium cellulolyticum H10	NC_011898	1	0		decayed grass compost	Soils
GENO684	Clostridium cellulovorans 743B	NC_014393	1	0	Woody biomass digester	Cellulose digestor; nitrogen fixation	Polluted
GENO685	Clostridium cf. saccharolyticum K10	NC_021047	1	0			Humans
GENO686	Clostridium clariflavum DSM 19732	NC_016627	1	0		Methanogenic sludge of a cellulose-degrading bioreactor	Polluted
GENO687	Clostridium difficile 2007855	NC_017178.1	1	0	bovine	isolated in the United States in 2007	Domestic animals
GENO688	Clostridium difficile 630	NC_009089,NC_008226	1	1			Humans
GENO689	Clostridium difficile BI1	NC_017179,NC_017177,NC_017176	1	2	human	human strain isolated in the United States in 1988	Humans
GENO690	Clostridium difficile CD196	NC_013315	1	0	single patient with a C. difficile infection	isolated from a single patient with a C. difficile infection in a hospital in Paris in 1985	Humans
GENO691	Clostridium difficile M68	NC_017175.1	1	0	human	human strain isolated in Ireland in 2006	Humans
GENO692	Clostridium difficile R20291	NC_013316	1	0		isolated in Stoke Mandeville Hospital, UK in 2006 and is closely related to the North American hypervirulent BI strains	Humans
GENO693	Clostridium kluyveri DSM 555	NC_009706,NC_009466	1	1		Mud of a canal in Delft, The Netherlands	Aquatic
GENO694	Clostridium kluyveri NBRC 12016	NC_011837,NC_011836	1	1		Mud of a canal in Delft, The Netherlands	Aquatic
GENO695	Clostridium ljungdahlii DSM 13528	NC_014328	1	0	chicken yard waste	isolated from chicken yard waste and is studied for its ability to produce ethanol	Polluted
GENO696	Clostridium novyi NT	NC_008593	1	0			Lab/engineered
GENO697	Clostridium pasteurianum BC1	NC_021182.1,NC_021183.1	1	1	coal-cleaning residues	isolated from coal-cleaning residues	Polluted
GENO698	Clostridium perfringens ATCC 13124	NC_008261	1	0		isolated from a human gas gangrene patient	Humans
GENO699	Clostridium perfringens SM101	NC_008262,NC_008264,NC_008263	1	2			Humans
GENO700	Clostridium perfringens str. 13	NC_003366,NC_003042	1	1	the soil	isolate from the soil	Soils
GENO701	Clostridium phytofermentans ISDg	NC_010001	1	0	forest soil near the Quabbin Reservoir	isolated from forest soil near the Quabbin Reservoir in Massachusetts	Soils
GENO702	Clostridium saccharobutylicum DSM 13864	NC_022571.1	1	0		soya bean field	Soils
GENO703	Clostridium saccharolyticum WM1	NC_014376	1	0		Sewage sludge, Ottawa, Canada	Polluted
GENO704	Clostridium saccharoperbutylacetonicum N1-4(HMT)	NC_020291.1,NC_020292.1	1	1		derived from existing strain (derived from ATCC 13564)	Lab/engineered
GENO705	Clostridium sp. BNL1100	NC_016791.1	1	0		heather	Plants
GENO706	Clostridium sp. SY8519	NC_015737	1	0		Adult Human Intestine	Humans
GENO707	Clostridium stercorarium subsp. stercorarium DSM 8532	NC_020134.1	1	0	self-heated compost	isolated from self-heated compost	Soils
GENO708	Clostridium sticklandii DSM 519	NC_014614	1	0		Mud water	Aquatic
GENO709	Clostridium tetani E88	NC_004557,NC_004565	1	1			Humans
GENO710	Clostridium thermocellum ATCC 27405	NC_009012	1	0		Yellowstone National Park	Extreme
GENO711	Clostridium thermocellum DSM 1313	NC_017304	1	0	Evolved mixed population		Lab/engineered
GENO712	Collimonas fungivorans Ter331	NC_015856	1	0		slightly acidic dune soils in the Netherlands	Soils
GENO713	Colwellia psychrerythraea 34H	NC_003910	1	0	Arctic marine sediments	isolated from Arctic marine sediments	Aquatic
GENO714	Comamonas testosteroni CNB-1	NC_013446,NC_010935	1	1	activated sludge from a chemical plant	isolated from activated sludge from a chemical plant	Polluted
GENO715	Conexibacter woesei DSM 14684	NC_013739	1	0	forest soil	isolated from forest soil and will be used for comparative analysis	Soils
GENO716	Coprococcus catus GD/7	NC_021009	1	0		human feces	Humans
GENO717	Coprococcus sp. ART55/1	NC_021018	1	0		human feces	Humans
GENO718	Coprothermobacter proteolyticus DSM 5265	NC_011295	1	0		tannery waste containing cattle manure	Polluted
GENO719	Coraliomargarita akajimensis DSM 45221	NC_014008	1	0		Seawater surrounding the hard coral x Galaxea fascicularis; Majanohama, Akajima, Japan	Aquatic
GENO720	Corallococcus coralloides DSM 2259	NC_017030.1	1	0		soil; obtained from the DSMZ (Deutsche Sammlung von Mikrooganismen und Zellkulturen GmbH	Soils
GENO721	Coriobacterium glomerans PW2	NC_015389	1	0		midgut of Pyrrhocoris apterus L. (red soldier bug)	Symbionts
GENO722	Corynebacterium argentoratense DSM 44202	NC_022198.1	1	0	throat culture		Humans
GENO723	Corynebacterium aurimucosum ATCC 700975	NC_012590,NC_010813	1	1	the human female urogenital tract	isolated from the human female urogenital tract and will be used for comparative analysis	Humans
GENO724	Corynebacterium callunae DSM 20147	NC_020506.1,NC_020523.1,NC_020553.1	1	2	heather	isolated from heather, Mineral and Chem. Corp	Plants
GENO725	Corynebacterium diphtheriae 241	NC_016782	1	0		diphtheria patient	Humans
GENO726	Corynebacterium diphtheriae 31A	NC_016799	1	0		diphtheria patient (vaccinated adult)	Humans
GENO727	Corynebacterium diphtheriae BH8	NC_016800	1	0		patient in Rio de Janeiro	Humans
GENO728	Corynebacterium diphtheriae C7 (beta)	NC_016801	1	0		Derivative of the a virulent isolate C7, 1954	Lab/engineered
GENO729	Corynebacterium diphtheriae CDCE 8392	NC_016785	1	0		diptheria patient	Humans
GENO730	Corynebacterium diphtheriae HC01	NC_016786	1	0		blood sample from a patient with fatal endocarditis	Humans
GENO731	Corynebacterium diphtheriae HC02	NC_016802	1	0		blood sample from a patient with endocarditis	Humans
GENO732	Corynebacterium diphtheriae HC03	NC_016787	1	0		blood sample from a patient with endocarditis	Humans
GENO733	Corynebacterium diphtheriae HC04	NC_016788	1	0		blood sample from a patient with fatal endocarditis	Humans
GENO734	Corynebacterium diphtheriae INCA 402	NC_016783	1	0		blood sample from a patient with fatal endocarditis	Humans
GENO735	Corynebacterium diphtheriae NCTC 13129	NC_002935	1	0	the pharyngeal membrane of a 72-year-old unimmunized UK female with Clinical/Human-associated diphtheria acquired during a short Baltic cruise	isolated in 1997 from the pharyngeal membrane of a 72-year-old unimmunized UK female with Clinical/Human-associated diphtheria acquired during a short Baltic cruise	Humans
GENO736	Corynebacterium diphtheriae PW8	NC_016789	1	0		diphtheria patient in New York, 1896	Humans
GENO737	Corynebacterium diphtheriae VA01	NC_016790	1	0		diphtheria patient	Humans
GENO738	Corynebacterium efficiens YS-314	NC_004369,NC_004320,NC_004319	1	2	soils at Kanagawa, Japan	isolated by researchers of Ajinomoto food company from soils at Kanagawa, Japan in the late 1980's	Soils
GENO739	Corynebacterium glutamicum ATCC 13032	NC_006958	1	0		isolated in the late 1950's	Humans
GENO740	Corynebacterium glutamicum ATCC 13032	NC_003450	1	0		isolated in the late 1950's	Humans
GENO741	Corynebacterium glutamicum K051	NC_020519	1	0		mutant strain	Lab/engineered
GENO742	Corynebacterium glutamicum MB001	NC_022040.1	1	0		soil	Soils
GENO743	Corynebacterium glutamicum R	NC_009342,NC_009343	1	1	meadow soil	isolated from meadow soil in Japan and will be used for comparative analysis	Soils
GENO744	Corynebacterium glutamicum SCgG1	NC_021351.1	1	0	soil		Soils
GENO745	Corynebacterium glutamicum SCgG2	NC_021352.1	1	0	soil		Soils
GENO746	Corynebacterium halotolerans YIM 70093 = DSM 44683	NC_020302.1,NC_020303.1	1	1	saline soil	saline soil	Extreme
GENO747	Corynebacterium jeikeium K411	NC_007164,NC_003080	1	1	the axilla of a bone marrow transplant patient	isolated from the axilla of a bone marrow transplant patient	Humans
GENO748	Corynebacterium kroppenstedtii DSM 44385	NC_012704	1	0	human sputum	isolated from human sputum	Humans
GENO749	Corynebacterium maris DSM 45190	NC_021915.1,NC_021920.1	1	1	coral mucus	isolated from coral mucus	Wild animals
GENO750	Corynebacterium pseudotuberculosis 1/06-A	NC_017308	1	0	Isolated from a Horse in North America.	equine field isolate	Domestic animals
GENO751	Corynebacterium pseudotuberculosis 1002	NC_017300	1	0	goat caseous granulomas	came from the microorganism collection of the Institute of Health Sciences of the Federal University of Bahia and was isolated from goat caseous granulomas found in Bahia state, confirmed by biochemical tests (API CORYNE, Bio-Merieux SA, France)	Domestic animals
GENO752	Corynebacterium pseudotuberculosis 258	NC_017945.1	1	0		horse with ulcerative lymphangitis	Domestic animals
GENO753	Corynebacterium pseudotuberculosis 267	NC_017462.1	1	0		abscess from caseous lymphadenitis from llama	Domestic animals
GENO754	Corynebacterium pseudotuberculosis 3/99-5	NC_016781	1	0	case of naturally-occurring Caseous Lymphadenitis (CLA)	isolate from a case of naturally-occurring Caseous Lymphadenitis (CLA) in a sheep in the Scottish Borders in 1999	Domestic animals
GENO755	Corynebacterium pseudotuberculosis 31	NC_017730.1	1	0		From a large brisket swelling of a buffalo	Domestic animals
GENO756	Corynebacterium pseudotuberculosis 316	NC_016932.1	1	0		Horse abscess	Domestic animals
GENO757	Corynebacterium pseudotuberculosis 42/02-A	NC_017306	1	0	Isolated from natural outbreaks of caseous lymphadenitis in Perth, Australia.	Sheep	Domestic animals
GENO758	Corynebacterium pseudotuberculosis C231	NC_017301	1	0	Shepp	Isolated from an ovine host in Australia.	Domestic animals
GENO759	Corynebacterium pseudotuberculosis CIP 52.97	NC_017307	1	0	lymphangitis from a horse	Isolated in 1952 from a case of ulcerative lymphangitis in a Kenyan horse.	Domestic animals
GENO760	Corynebacterium pseudotuberculosis Cp162	NC_018019.1	1	0	Camel	caseous lymphadenitis neck abscess	Domestic animals
GENO761	Corynebacterium pseudotuberculosis FRC41	NC_014329	1	0		inguinal lymph node of a 12-year-old girl with necrotizing lymphadenitis	Humans
GENO762	Corynebacterium pseudotuberculosis I19	NC_017303	1	0	abscess of mastitis from a bovine	Isolated from a dairy cow in Israel with severe clinical mastitis.	Domestic animals
GENO763	Corynebacterium pseudotuberculosis P54B96	NC_017031.1	1	0		liver, lung, mediastinal lymph node lesions of antelope	Wild animals
GENO764	Corynebacterium pseudotuberculosis PAT10	NC_017305	1	0	Collected from a lung abscess in an Argentine sheep in Patagonia.	isolated from the abscess of lung from a sheep	Domestic animals
GENO765	Corynebacterium terpenotabidum Y-11	NC_021663.1	1	0		soil	Soils
GENO766	Corynebacterium ulcerans 0102	NC_018101	1	0	Obtained in 2001 from the pharyngeal pseudomembrane of a 52-year-old woman presenting with a sore throat and fever in Japan.	human Clinical/Human-associated isolate	Humans
GENO767	Corynebacterium ulcerans 809	NC_017317	1	0		isolated from an elderly woman with fatal pulmonary infection	Humans
GENO768	Corynebacterium ulcerans BR-AD22	NC_015683	1	0	Obtained from a nasal sample of a 5-year-old female dog kept in an animal shelter in the metropolitan area of Rio de Janeiro.	a nasal sample of an asymptomatic dog	Domestic animals
GENO769	Corynebacterium urealyticum DSM 7109	NC_010545	1	0	case of cystitis	isolated from a case of cystitis	Humans
GENO770	Corynebacterium urealyticum DSM 7111	NC_020230.1	1	0	ectopic kidney of a 9-year-old patient	isolated from a 9-year-old male with ectopic kidney	Humans
GENO771	Coxiella burnetii CbuG_Q212	NC_011527	1	0	case of endocarditis and does not carry a plasmid	isolated from a case of endocarditis and does not carry a plasmid	Humans
GENO772	Coxiella burnetii CbuK_Q154	NC_011528,NC_011526	1	1	patient with endocarditis and contains the plasmid QpRS	isolated from a patient with endocarditis and contains the plasmid QpRS	Humans
GENO773	Coxiella burnetii Dugway 5J108-111	NC_009727,NC_009726	1	1	Rodent in Dugway	Blood	Wild animals
GENO774	Coxiella burnetii RSA 331	NC_010117,NC_010115	1	1	the blood of an infected patient	isolated from the blood of an infected patient in northern Italy in 1945	Humans
GENO775	Coxiella burnetii RSA 493	NC_002971,NC_004704	1	1		This is a Nine Mile phase I isolate	Humans
GENO776	Crinalium epipsammum PCC 9333	NC_019753.1,NC_019737.1,NC_019755.1,NC_019733.1,NC_019756.1,NC_019736.1,NC_019735.1,NC_019754.1,NC_019734.1	1	8	phtosysthesis related	Sandy crust, Holland	Soils
GENO777	Croceibacter atlanticus HTCC2559	NC_014230	1	0	Sargasso Sea at a depth of 10 meters	isolated from the Sargasso Sea at a depth of 10 meters	Aquatic
GENO778	Cronobacter sakazakii ATCC BAA-894	NC_009778,NC_009780,NC_009779	1	2		isolated from powdered baby milk formula associated with a NICU outbreak	Food
GENO779	Cronobacter sakazakii CMCC 45402	NC_023032.1,NC_023025.1,NC_023024.1	1	2	milk		Food
GENO780	Cronobacter sakazakii ES15	NC_017933.1	1	0		ground whole grains	Food
GENO781	Cronobacter sakazakii SP291	NC_020260.1,NC_020263.1,NC_020261.1,NC_020262.1	1	3		isolate cultured from a powdered infant formula production facility.	Food
GENO782	Cronobacter turicensis z3032	NC_013282,NC_013285,NC_013284,NC_013283	1	3		human neonatal meningitis, blood culture	Humans
GENO783	Cryptobacterium curtum DSM 15641	NC_013170	1	0	periodontal pocket of an adult human with periodontal disease	isolated in 1995 from a periodontal pocket of an adult human with periodontal disease	Humans
GENO784	Cupriavidus metallidurans CH34	NC_007973,NC_007974,NC_007971,NC_007972	1	3		sedimentation pond in a zinc factory, Belgium	Polluted
GENO785	Cupriavidus necator N-1	NC_015726,NC_015723,NC_015724,NC_015727	2	2		soil, University Park, PA	Soils
GENO786	Cupriavidus taiwanensis	NC_010528,NC_010530,NC_010529	2	1	the root nodule of the legume Mimosa pudica	isolated from the root nodule of the legume Mimosa pudica in Taiwan and will be used for comparative genomics	Soils
GENO787	Cyanobacterium aponinum PCC 10605	NC_019776.1,NC_019777.1	1	1	fresh water		Aquatic
GENO788	Cyanobacterium stanieri PCC 7202	NC_019778.1	1	0	alkaline pod	isolated by M Lefevre in 1963	Extreme
GENO789	cyanobacterium UCYN-A	NC_013771	1	0	Candidatus Atelocyanobacterium thalassa isolate ALOHA	isolated from an intertidal habitat	Aquatic
GENO790	Cyanobium gracile PCC 6307	NC_019675.1	1	0	lake water		Aquatic
GENO791	Cyanothece sp. ATCC 51142	NC_010546,NC_010542,NC_010543,NC_010539,NC_010547,NC_010541	2	4	intertidal sands from the Gulf of Mexico	isolated from intertidal sands from the Gulf of Mexico in Texas	Aquatic
GENO792	Cyanothece sp. PCC 7424	NC_011729,NC_011737,NC_011730,NC_011732,NC_011733,NC_011734,NC_011738	1	6	rice field	isolated from a rice field in Senegal	Soils
GENO793	Cyanothece sp. PCC 7425	NC_011884,NC_011885,NC_011882,NC_011880	1	3	rice field	isolated from a rice field in Senegal	Soils
GENO794	Cyanothece sp. PCC 7822	NC_014501,NC_014504,NC_014503,NC_014502,NC_014535,NC_014534,NC_014533	1	6	rice fields	isolated from rice fields in Cuttack, Orissa, India	Soils
GENO795	Cyanothece sp. PCC 8801	NC_011726,NC_011723,NC_011727,NC_011721	1	3	rice fields	isolated from rice fields in Taiwan	Soils
GENO796	Cyanothece sp. PCC 8802	NC_013161,NC_013160,NC_013167,NC_013168,NC_013163	1	4	rice fields	isolated from rice fields in southern Taiwan	Soils
GENO797	Cyclobacterium marinum DSM 745	NC_015914	1	0		Coelomic fluid of a sand dollar (Poronotus triacanthus)	Aquatic
GENO798	Cycloclasticus sp. P1	NC_018697.1	1	0		Deep-sea sediments of the Pacific Ocean	Aquatic
GENO799	Cycloclasticus zancles 7-ME	NC_021917.1,NC_021918.1	1	1	tar at the shipwreck site of tanker Haven		Polluted
GENO800	Cylindrospermum stagnale PCC 7417	NC_019757.1,NC_019758.1,NC_020050.1,NC_019744.1	1	3	Soil, greenhouse		Soils
GENO801	Cytophaga hutchinsonii ATCC 33406	NC_008255	1	0		seawater	Aquatic
GENO802	Dactylococcopsis salina PCC 8305	NC_019780.1	1	0	solar lake		Extreme
GENO803	Dechloromonas aromatica RCB	NC_007298	1	0		Potomac River Maryland	Aquatic
GENO804	Dechlorosoma suillum PS	NC_016616	1	0		animal waste lagoons	Polluted
GENO805	Deferribacter desulfuricans SSM1	NC_013939,NC_013940	1	1	deep-sea hydrothermal vent chimney at the Suiyo Seamount	isolated from a deep-sea hydrothermal vent chimney at the Suiyo Seamount in the Izu-Bonin Arc, Japan	Extreme
GENO806	Dehalobacter sp. CF	NC_018867.1	1	0	enrichment culture	derived from an enrichment culture (anaerobic mixed microbial cultures capable of reductive dechlorination of chlorinated ethanes and chloroform)	Polluted
GENO807	Dehalobacter sp. DCA	NC_018866.1	1	0	1,1,1-trichloroethane dechlorinating enrichment	derived from a 1,1,1-trichloroethane dechlorinating enrichment	Polluted
GENO808	Dehalococcoides ethenogenes 195	NC_002936	1	0		anaerobic sewage digestor.	Polluted
GENO809	Dehalococcoides mccartyi BTF08	NC_020387.1	1	0		isolated in Bitterfeld	Soils
GENO810	Dehalococcoides mccartyi DCMB5	NC_020386.1	1	0	the contaminated Spittelwasser creek near Bitterfeld	isolated from the contaminated Spittelwasser creek near Bitterfeld	Polluted
GENO811	Dehalococcoides mccartyi GY50	NC_022964.1	1	0		plant growth promoting	unknown
GENO812	Dehalococcoides sp. BAV1	NC_009455	1	0		chloroethene-contaminated Bachman Road site in Oscoda	Polluted
GENO813	Dehalococcoides sp. CBDB1	NC_007356	1	0	enriched chlorobenzene-dechlorinatng mixed culture from anoxic river sediment	isolated from an enriched chlorobenzene-dechlorinatng mixed culture from anoxic river sediment	Polluted
GENO814	Dehalococcoides sp. GT	NC_013890	1	0	chloroethene-contaminated aquifer	isolated from an chloroethene-contaminated aquifer	Polluted
GENO815	Dehalococcoides sp. VS	NC_013552	1	0			Polluted
GENO816	Dehalogenimonas lykanthroporepellens BL-DC-9	NC_014314	1	0		Waste recovery well at the Petro-Processors of Louisiana, Inc. Superfund Site	Polluted
GENO817	Deinococcus deserti VCD115	NC_012526,NC_012527,NC_012529,NC_012528	1	3	gamma-irradiated Sahara desert sand	isolated from gamma-irradiated Sahara desert sand	Extreme
GENO818	Deinococcus geothermalis DSM 11300	NC_008025,NC_009939,NC_008010	1	2	hot spring at Agnano, Naples, Italy	isolated from a hot spring at Agnano, Naples, Italy and will be used for comparative analysis with other radiation resistant bacteria	Extreme
GENO819	Deinococcus gobiensis I-0	NC_017790.1,NC_017791.1,NC_017792.1,NC_017793.1,NC_017806.1,NC_017805.1,NC_017771.1	1	6		Sand sample of the Gobi desert inxinjiang Autonomous Region, China	Soils
GENO820	Deinococcus maricopensis DSM 21211	NC_014958	1	0		Sonoran desert soil	Soils
GENO821	Deinococcus peraridilitoris DSM 19664	NC_019793.1,NC_019789.1,NC_019790.1	1	2	Arid soil collected from a coastal desert north of Antofagasta in Chile		Soils
GENO822	Deinococcus proteolyticus MRP	NC_015161,NC_015162,NC_015163,NC_015169,NC_015170	1	4		Faeces of Lama glama	Domestic animals
GENO823	Deinococcus radiodurans R1	NC_001263,NC_001264,NC_000958,NC_000959	2	2	cans of meat	uv resistant	Food
GENO824	Delftia acidovorans SPH-1	NC_010002	1	0		Sludge from communal sewage treatment plant; Germany	Polluted
GENO825	Delftia sp. Cs1-4	NC_015563	1	0		PAH contaminated soils in Wisconsin	Polluted
GENO826	Denitrovibrio acetiphilus DSM 12809	NC_013943	1	0		Oil reservoir model column	Extreme
GENO827	Desulfarculus baarsii DSM 2075	NC_014365	1	0		Ditch mud; Germany	Aquatic
GENO828	Desulfatibacillum alkenivorans AK-01	NC_011768	1	0	sediment from the Arthur Kill, NJ/NY waterway	isolated from sediment from the Arthur Kill, NJ/NY waterway	Aquatic
GENO829	Desulfitobacterium hafniense DCB-2	NC_011830	1	0	municipal sludge	isolated from municipal sludge	Polluted
GENO830	Desulfitobacterium hafniense Y51	NC_007907	1	0	soil contaminated with tetrachloroethene (PCE)	isolated from soil contaminated with tetrachloroethene (PCE) in Japan	Polluted
GENO831	Desulfobacca acetoxidans DSM 11109	NC_015388	1	0		Anaerobic granular sludge of a pilot-scale UASB reactor (1.7 1) fed with acetate and an excess of sulfate.	Polluted
GENO832	Desulfobacterium autotrophicum HRM2	NC_012108,NC_012109	1	1	marine sediment	isolated from a marine sediment in the Mediterranean sea near Venice, Italy	Aquatic
GENO833	Desulfobacula toluolica Tol2	NC_018645.1	1	0	Isolated from a sulfide-rich marine sediment.	Marine mud; USA	Extreme
GENO834	Desulfobulbus propionicus DSM 2032	NC_014972	1	0		anaerobic mud in Germany	Extreme
GENO835	Desulfocapsa sulfexigens DSM 10523	NC_020304.1,NC_020305.1	1	1		Mud flat in Arcachon, France	Aquatic
GENO836	Desulfococcus oleovorans Hxd3	NC_009943	1	0	oil/water mixture from an oil production plant	isolated from an oil/water mixture from an oil production plant	Polluted
GENO837	Desulfohalobium retbaense DSM 5692	NC_013223,NC_013224	1	1	the hypersaline Lake Retba	isolated from the hypersaline Lake Retba in Senegal, Africa and will be used for comparative analysis	Extreme
GENO838	Desulfomicrobium baculatum DSM 4028	NC_013173	1	0	manganese ore	isolated from manganese ore and is able to reduce sulfate to sulfide	Extreme
GENO839	Desulfomonile tiedjei DSM 6799	NC_018025.1,NC_018026.1	1	1		sewage sludge	Polluted
GENO840	Desulfosporosinus orientis DSM 765	NC_016584	1	0		Soil at pumping station near rising main Rangoon Road	Soils
GENO841	Desulfotalea psychrophila LSv54	NC_006138,NC_006139,NC_006140	1	2	marine sediments off of the coast of Svalbard, and can grow at temperatures as low as -1	isolated from marine sediments off of the coast of Svalbard, and can grow at temperatures as low as -1	Aquatic
GENO842	Desulfotomaculum acetoxidans DSM 771	NC_013216	1	0	pig waste	isolated from pig waste	Polluted
GENO843	Desulfotomaculum carboxydivorans CO-1-SRB	NC_015565	1	0		Sludge from an anaerobic bioreactor treating paper mill wastewater	Polluted
GENO844	Desulfotomaculum kuznetsovii DSM 6115	NC_015573	1	0		underground thermal mineral water	Extreme
GENO845	Desulfotomaculum reducens MI-1	NC_009253	1	0	heavy metal-contaminated sediment collected at the Mare Island Naval Shipyard on the San Francisco Bay	isolated from heavy metal-contaminated sediment collected at the Mare Island Naval Shipyard on the San Francisco Bay	Polluted
GENO846	Desulfotomaculum ruminis DSM 2154	NC_015589	1	0		rumen of hay-fed sheep	Domestic animals
GENO847	Desulfovibrio aespoeensis Aspo-2	NC_014844	1	0		Granitic rock aquifer at 600 m depth; Sweden, Dspv Island	Aquatic
GENO848	Desulfovibrio desulfuricans subsp. desulfuricans str. ATCC 27774	NC_011883	1	0	the rumen of a sheep	isolated from the rumen of a sheep and will be used for comparative analysis with other sulfate-reducing bacteria	Domestic animals
GENO849	Desulfovibrio desulfuricans subsp. desulfuricans str. G20	NC_007519	1	0	oil well corrosion site	isolated from an oil well corrosion site	Polluted
GENO850	Desulfovibrio hydrothermalis AM13 = DSM 14728	NC_020055.1,NC_019953.1	1	1	deep-sea hydrothermal chimney sample	isolated from a deep-sea hydrothermal chimney sample collected at 13????? N on the East-Pacific Rise at a depth of 2600 m. D. hydrothermalis is piezophilic, having an optimal growth at 25 MPa	Extreme
GENO851	Desulfovibrio magneticus RS-1	NC_012796,NC_012797,NC_012795	1	2		freshwater sulphide-rich mud from a waterway near Kamena River, Wakayama prefecture, Japan	Polluted
GENO852	Desulfovibrio piezophilus	NC_020409.1	1	0	deep-sea wood falls	deep-sea wood falls	Aquatic
GENO853	Desulfovibrio salexigens DSM 2638	NC_012881	1	0		mud in British Guyana	Aquatic
GENO854	Desulfovibrio vulgaris DP4	NC_008751,NC_008741	1	1		heavy metal-Impacted environment lake sediment	Polluted
GENO855	Desulfovibrio vulgaris RCH1	NC_017310,NC_017311	1	1	chromium‐contaminated groundwater		Polluted
GENO856	Desulfovibrio vulgaris str. Hildenborough	NC_002937,NC_005863	1	1	clay soil near Hildenborough, UK	isolated from clay soil near Hildenborough, UK in 1946	Soils
GENO857	Desulfovibrio vulgaris str. 'Miyazaki F'	NC_011769	1	0			unknown
GENO858	Desulfurispirillum indicum S5	NC_014836	1	0		River sediment; India, Chennai, Buckingham Canal, Chepauk	Aquatic
GENO859	Desulfurivibrio alkaliphilus AHT2	NC_014216	1	0		Sediments from a highly alkaline saline soda lake in Egypt	Extreme
GENO860	Desulfurobacterium thermolithotrophum DSM 11699	NC_015185	1	0		Deep-sea hydrothermal vent chimney; Mid-Atlantic Ridge	Extreme
GENO861	Dichelobacter nodosus VCS1703A	NC_009446	1	0	Ovine footrot		Domestic animals
GENO862	Dickeya dadantii 3937	NC_014500	1	0	Saintpaulia Plants	isolated from Saintpaulia Plants	Plants
GENO863	Dickeya dadantii Ech586	NC_013592	1	0	Plants tissues		Plants
GENO864	Dickeya dadantii Ech703	NC_012880	1	0	Plants tissues		Plants
GENO865	Dickeya zeae Ech1591	NC_012912	1	0	Maize leaf		Plants
GENO866	Dictyoglomus thermophilum H-6-12	NC_011297	1	0		Slightly alkaline Tsuetae Hot spring in Kumamoto Prefecture in Japan	Extreme
GENO867	Dictyoglomus turgidum DSM 6724	NC_011661	1	0		Hot spring, Uzon volcano caldera; USSR, Kamchatka	Extreme
GENO868	Dinoroseobacter shibae DFL 12	NC_009952,NC_009956,NC_009957,NC_009958,NC_009959,NC_009955	1	5		Marine dinoflagellates from the Bay of Tokyo	Aquatic
GENO869	Dyadobacter fermentans DSM 18053	NC_013037	1	0	surface sterilized stems of Zea mays, however, tests to determine whether this organism grows as an endophyte were inconclusive	isolated from surface sterilized stems of Zea mays, however, tests to determine whether this organism grows as an endophyte were inconclusive	Plants
GENO870	Echinicola vietnamensis DSM 17526	NC_019904.1	1	0	seawater from mussel farm	Seawater collected in a musselfarm; Vietnam, South China Sea, Nha Trang Bay	Aquatic
GENO871	Edwardsiella ictaluri 93-146	NC_012779	1	0		Enteric septicemia of catfish outbreak in a commercial catfish pond in Louisiana	Aquatic
GENO872	Edwardsiella tarda C07-087	NC_020796.1	1	0	large outbreaks of gastrointestinal septicemia	isolated from large outbreaks of gastrointestinal septicemia in commercial catfish operations	Wild animals
GENO873	Edwardsiella tarda EIB202	NC_013508,NC_013509	1	1		diseased turbot (Scophthalmus maximus) in a mariculture farm in Yantai, Shandong province of China	Domestic animals
GENO874	Edwardsiella tarda FL6-60	NC_017309,NC_017318	1	1		cases of septicemia and meningitis, primarily in immunocompromised patients	Humans
GENO875	Eggerthella lenta DSM 2243	NC_013204	1	0	cases of bacteremia	isolated from cases of bacteremia, isolated from a rectal tumor in 1935	Humans
GENO876	Eggerthella sp. YY7918	NC_015738	1	0		solated from adult human intestine	Humans
GENO877	Ehrlichia canis str. Jake	NC_007354	1	0	2-year-old male dog	isolated in 1989 in North Carolina from a 2-year-old male dog	Domestic animals
GENO878	Ehrlichia chaffeensis str. Arkansas	NC_007799	1	0	patient	obtained from a patient on an army base in Arkansas in 1990	Humans
GENO879	Ehrlichia muris AS145	NC_023063.1	1	0	spleen of wild mouse	isolated from a wild mouse in 1983 in Japan	Wild animals
GENO880	Ehrlichia ruminantium str. Gardel	NC_006831	1	0	the Caribbean island of Guadeloupe; infected tick	isolated from the Caribbean island of Guadeloupe and will be used for comparative genomics	Symbionts
GENO881	Ehrlichia ruminantium str. Welgevonden	NC_006832	1	0	infected tick	obtained from an infected tick and maintained by serial infection in mice	Symbionts
GENO882	Ehrlichia ruminantium str. Welgevonden	NC_005295	1	0	infected tick	isolated in mice from an infected tick	Symbionts
GENO883	Elusimicrobium minutum Pei191	NC_010644	1	0		Pachnoda ephippiata	Symbionts
GENO884	Emticicia oligotrophica DSM 17448	NC_018748,NC_018742,NC_018749,NC_018743,NC_018744,NC_018745	1	5	warm spring water		Extreme
GENO885	Enterobacter aerogenes EA1509E	NC_020181,NC_020180,NC_020182	1	2	blood culture	isolate from blood culture	Humans
GENO886	Enterobacter aerogenes KCTC 2190	NC_015663	1	0		sputum, South Carolina Dept. of Health and Environmental Control	Humans
GENO887	Enterobacter asburiae LF7a	NC_015968,NC_015963,NC_015969	1	2		Human pathogen	Humans
GENO888	Enterobacter cloacae EcWSU1	NC_016514,NC_016515	1	1		onion bulbs	Soils
GENO889	Enterobacter cloacae SCF1	NC_014618	1	0		Short Cloud Forest soil	Soils
GENO890	Enterobacter cloacae subsp. cloacae ATCC 13047	NC_014121,NC_014107,NC_014108	1	2	Isolated from human cerebrospinal fluid by Edwin Oakes Jordan in 1890.		Humans
GENO891	Enterobacter cloacae subsp. cloacae ENHKU01	NC_018405.1	1	0		isolated from a diseased pepper (Capsicum annuum) plant in Hong Kong	Plants
GENO892	Enterobacter cloacae subsp. cloacae NCTC 9394	NC_021046	1	0		Human faeces, Montevideo, Uruguay in 1955	Humans
GENO893	Enterobacter cloacae subsp. dissolvens SDM	NC_018079	1	0	Isolated from orchard soil samples in Jinan, China.		Soils
GENO894	Enterobacter sp. 638	NC_009436,NC_009425	1	1		Populus trichocarpa x deltoides	Plants
GENO895	Enterobacter sp. R4-368	NC_021500.1,NC_021492.1	1	1		Jatropha surface sterilized roots	Soils
GENO896	Enterobacteriaceae bacterium FGI 57	NC_020063	1	0	Isolated in 2009 from a fungus garden of the leaf-cutter ant Atta colombica on Pipeline Road in Panama		Symbionts
GENO897	Enterococcus casseliflavus EC20	NC_020995	1	0	Antibiotic resistant clinical isolate		Humans
GENO898	Enterococcus faecalis 62	NC_017312,NC_017314,NC_017313,NC_017315	1	3	healthy Norwegian baby	isolate from a healthy Norwegian baby in 2006	Humans
GENO899	Enterococcus faecalis D32	NC_018221.1,NC_018222.1,NC_018223.1	1	2	pig feces	isolated from pig feces in 2001 in Denmark	Domestic animals
GENO900	Enterococcus faecalis OG1R	NC_017316	1	0	OG1RF is a rifampicin and fusidic acid resistant derivative of OG1		Humans
GENO901	Enterococcus faecalis str. Symbioflor 1	NC_019770.1	1	0		Stool specimen of healthy human adult	Humans
GENO902	Enterococcus faecalis V583	NC_004668,NC_004669,NC_004671,NC_004670	1	3	blood culture derived from a chronically-infected patient	came from a blood culture derived from a chronically-infected patient in 1987 from Barnes Hospital in St	Humans
GENO903	Enterococcus faecium Aus0004	NC_017022,NC_017032,NC_017023,NC_017024	1	3	the bloodstream of a patient	isolated from the bloodstream of a patient in Melbourne, Australia in 1998	Humans
GENO904	Enterococcus faecium Aus0085	NC_021994.1,NC_021995.1,NC_021989.1,NC_021987.1,NC_021996.1,NC_021988.1,NC_021990.1	1	6	the bloodstream of a patient	isolated Aus0085, isolated from the bloodstream of a patient in Melbourne, Australia in 2009	Humans
GENO905	Enterococcus faecium DO	NC_017960,NC_017961,NC_017962,NC_017963	1	3	Isolated from the blood of a patient with endocarditis.		Humans
GENO906	Enterococcus faecium NRRL B-2354	NC_020207.1,NC_020208.1	1	1	milk and dairy utensils	cheese	Food
GENO907	Enterococcus hirae ATCC 9790	NC_018081.1,NC_015845.1	1	1			Lab/engineered
GENO908	Enterococcus mundtii QU 25	NC_022878.1,NC_022879.1,NC_022884.1,NC_022880.1,NC_022881.1,NC_022883.1	1	5		isolated from ovine faeces	Domestic animals
GENO909	Enterococcus sp. 7L76	NC_021023	1	0	human intestine	cellulolytic bacterium from the human intestine	Humans
GENO910	Erwinia amylovora ATCC 49946	NC_013972,NC_013973,NC_013971	1	2		Plant-derived foodstuff (Apple, Malus pumila cv. Rhode Island Greening)	Plants
GENO911	Erwinia amylovora ATCC 49946	NC_013971,NC_013972,NC_013973	1	2	Causative agent of fire blight that affects rosaceous Plants, especially pear and apple.		Plants
GENO912	Erwinia amylovora CFBP1430	NC_013957,NC_013961	1	1	Plant pathogen	Crataegus sp.	Plants
GENO913	Erwinia amylovora CFBP1430	NC_013961,NC_013957	1	1	Causative agent of fire blight that affects rosaceous Plants, especially pear and apple.		Plants
GENO914	Erwinia billingiae Eb661	NC_014306,NC_014305,NC_014304	1	2	pear		Plants
GENO915	Erwinia pyrifoliae DSM 12163	NC_017390,NC_017392,NC_017389,NC_017388,NC_017391	1	4		Necrotic tissue of Pyrus pyrifolia; South Korea	Plants
GENO916	Erwinia pyrifoliae Ep1/96	NC_012214,NC_013265,NC_013264,NC_013263,NC_013954	1	5		Necrotic tissue of Pyrus pyrifolia; South Korea	Plants
GENO917	Erwinia sp. Ejp617	NC_017445,NC_017442,NC_017446,NC_017443,NC_017447,NC_017444	1	5		Nashi pear	Plants
GENO918	Erwinia tasmaniensis Et1/99	NC_010694,NC_010695,NC_010696,NC_010697,NC_010699,NC_010693	1	5	apple flowers	isolated from apple flowers in Tasmania, Australia	Plants
GENO919	Erythrobacter litoralis HTCC2594	NC_007722	1	0	Sargasso Sea at a depth of 10 meters	collected from the Sargasso Sea at a depth of 10 meters	Aquatic
GENO920	Escherichia coli 042	NC_017626,NC_017627	1	1		Isolated from a child with diarrhea in the course of an epidemiologic study in Lima, Peru, in 1983.	Humans
GENO921	Escherichia coli 536	NC_008253	1	0	patient with acute pyelonephritis (inflammation of the kidney and pelvis)	isolated from a patient with acute pyelonephritis (inflammation of the kidney and pelvis)	Humans
GENO922	Escherichia coli 55989	NC_011748	1	0	Clinical/Human-associated enteroaggregative isolate		Humans
GENO923	Escherichia coli ABU 83972	NC_017631,NC_017629	1	1		young female with long term asymptomatic bacteriuria (ABU)	Humans
GENO924	Escherichia coli APEC O1	NC_008563,NC_009838,NC_009837	1	2	lung of a chicken clinically diagnosed with colisepticemia		Domestic animals
GENO925	Escherichia coli APEC O78	NC_020163.1	1	0	the lung of a turkey clinically diagnosed with colibacillosis	isolated from the lung of a turkey clinically diagnosed with colibacillosis	Domestic animals
GENO926	Escherichia coli ATCC 8739	NC_010468	1	0		human feces	Humans
GENO927	Escherichia coli B str. REL606	NC_012967	1	0		Derivative of E. coli strain B	Lab/engineered
GENO928	Escherichia coli BL21(DE3)	NC_012971.2	1	0	Derivative of E. coli strain B		Lab/engineered
GENO929	Escherichia coli BL21(DE3)	NC_012892.2	1	0	strain B	derived from strain B and is commonly used for protein expression and purification	Lab/engineered
GENO930	Escherichia coli 'BL21-Gold(DE3)pLysS AG'	NC_012947	1	0	Derivative of E. coli strain B		Lab/engineered
GENO931	Escherichia coli BW2952	NC_012759	1	0		λ placMu50 was introduced into MC4100 to generate MC4100(MuLac) strain BW2952	Lab/engineered
GENO932	Escherichia coli CFT073	NC_004431	1	0		isolated at the University of Maryland Hospital	Humans
GENO933	Escherichia coli DH1	NC_017625	1	0		Derived from Escherichia coli MM294	Lab/engineered
GENO934	Escherichia coli DH1	NC_017638	1	0	obtained from the National BioResource Project at the National Institute of Genetics, Shizuoka, Japan		Lab/engineered
GENO935	Escherichia coli E24377A	NC_009801,NC_009787,NC_009788,NC_009789,NC_009790,NC_009791,NC_009786	1	6		obtained from Maj. Carl Brinkley at Walter Reed Army Institute of Research	Humans
GENO936	Escherichia coli ED1a	NC_011745,NC_011754	1	1		Faeces of a healthy man in 2000 in France	Humans
GENO937	Escherichia coli ETEC H10407	NC_017633.1,NC_017724.1,NC_017722.1,NC_017723.1,NC_017721.1	1	4		adult with cholera-like symptoms in the course of an epidemiologic study in Dacca, Bangladesh, prior to 1973	Humans
GENO938	Escherichia coli HS	NC_009800	1	0	laboratory scientist at Walter Reed Army Institute of Research	human commensal isolate, isolated from a laboratory scientist at Walter Reed Army Institute of Research in 1978 (Levine, 1978)	Humans
GENO939	Escherichia coli IAI1	NC_011741	1	0		isolated from the faeces of a young healthy military conscript in the 1980s in France	Humans
GENO940	Escherichia coli IAI39	NC_011750	1	0		isolated from the urine of a patient with pyelonephritis in the 1980s in France	Humans
GENO941	Escherichia coli IHE3034	NC_017628	1	0		neonatal meningitis-associated strain isolated in Finland in 1976	Humans
GENO942	Escherichia coli JJ1886	NC_022648.1,NC_022651.1,NC_022661.1,NC_022650.1,NC_022649.1,NC_022662.1	1	5	Patient		Humans
GENO943	Escherichia coli KO11FL	NC_016902,NC_016904,NC_016903	1	2			Lab/engineered
GENO944	Escherichia coli KO11FL	NC_017660,NC_017661	1	1	was engineered in 1990 to produce ethanol by chromosomal insertion		Lab/engineered
GENO945	Escherichia coli LF82	NC_011993	1	0	patient with Crohn's disease	isolated from a patient with Crohn's disease	Humans
GENO946	Escherichia coli LY180	NC_022364.1	1	0	the widely used KO11 strain	derived from the widely used KO11 strain	Lab/engineered
GENO947	Escherichia coli NA114	NC_017644	1	0		urine of a 70 year old male patient of prostatitis from Pune	Humans
GENO948	Escherichia coli O103:H2 str. 12009	NC_013353,NC_013354	1	1		patient in Japan	Humans
GENO949	Escherichia coli O104:H4 str. 2009EL-2050	NC_018650,NC_018651,NC_018654,NC_018652	1	3		Isolated from a human patient from a 2009 outbreak of E coli in the Republic of Georgia	Humans
GENO950	Escherichia coli O104:H4 str. 2009EL-2071	NC_018661.1,NC_018663.1,NC_018662.1	1	2		Isolated from a human patient from a 2009 outbreak of E coli in the Republic of Georgia	Humans
GENO951	Escherichia coli O104:H4 str. 2011C-3493	NC_018658.1,NC_018666.1,NC_018659.1,NC_018660.1	1	3		Isolated from US citizen afflicted with HUS after travel to Germany during the 2011 E coli oubreak	Humans
GENO952	Escherichia coli O111:H- str. 11128	NC_013364,NC_013366,NC_013367,NC_013368,NC_013370,NC_013365	1	5		patient in Japan	Humans
GENO953	Escherichia coli O127:H6 str. E2348/69	NC_011601,NC_011603,NC_011602	1	2	outbreak	isolated in Taunton, United Kingdom, in 1969 during an outbreak of infantile diarrhea	Humans
GENO954	Escherichia coli O157:H7 str. EC4115	NC_011353,NC_011351,NC_011350	1	2	human isolate		Humans
GENO955	Escherichia coli O157:H7 str. EDL933	NC_002655,NC_007414	1	1		isolated during an outbreak in 1982	Humans
GENO956	Escherichia coli O157:H7 str. Sakai	NC_002695,NC_002128,NC_002127	1	2		isolated in a 1997 outbreak in Sakai, Japan	Humans
GENO957	Escherichia coli O157:H7 str. TW14359	NC_013008,NC_013010	1	1		isolated from spinach during the E. coli outbreak in 2006 and will be used for comparative analysis	Food
GENO958	Escherichia coli O26:H11 str. 11368	NC_013361,NC_013363,NC_013369,NC_013362,NC_014543	1	4			Humans
GENO959	Escherichia coli O55:H7 str. CB9615	NC_013941,NC_013942	1	1	infant with diarrhea	isolated from an infant with diarrhea in Germany in 2003 and confirmed to belong to the same multilocus sequence type (ST11) as the O157:H7 clone	Humans
GENO960	Escherichia coli O55:H7 str. RM12579	NC_017656.1,NC_017658.1,NC_017653.1,NC_017657.1,NC_017655.1,NC_017654.1	1	5	1975	isolated in the US, a California isolate from 1975	Humans
GENO961	Escherichia coli O7:K1 str. CE10	NC_017646,NC_017647,NC_017648,NC_017649,NC_017650	1	4		isolated from the CSF of a neonate with meningitis	Humans
GENO962	Escherichia coli O83:H1 str. NRG 857C	NC_017634,NC_017659	1	1			Humans
GENO963	Escherichia coli P12b	NC_017663.1	1	0	Type strain of H17	Non pathogenic	unknown
GENO964	Escherichia coli PMV-1	NC_022370,NC_022371	1	1			Humans
GENO965	Escherichia coli S88	NC_011742,NC_011747	1	1	case of neonatal meningitis	isolated from a case of neonatal meningitis and will be used for comparative analysis	Humans
GENO966	Escherichia coli SE11	NC_011415,NC_011408,NC_011411,NC_011413,NC_011416,NC_011419,NC_011407	1	6			Humans
GENO967	Escherichia coli SE15	NC_013654.1,NC_013655.1	1	1			Humans
GENO968	Escherichia coli SMS-3-5	NC_010498,NC_010486,NC_010487,NC_010488,NC_010485	1	4	toxic-metal contaminated site, Shipyard Creek, Charleston, South Carolina	isolated from a toxic-metal contaminated site, Shipyard Creek, Charleston, South Carolina	Polluted
GENO969	Escherichia coli str. 'clone D i14'	NC_017652	1	0		Family fecal sample	Humans
GENO970	Escherichia coli str. 'clone D i2'	NC_017651	1	0		Family fecal sample	Humans
GENO971	Escherichia coli str. K-12 substr. DH10B	NC_010473	1	0	DH10 (which was derived from MC1061 which	derived from DH10 (which was derived from MC1061 which in turn was derived from M182)	Lab/engineered
GENO972	Escherichia coli str. K-12 substr. MDS42	NC_020518.1	1	0	Lab strain	Non pathogenic	Lab/engineered
GENO973	Escherichia coli str. K-12 substr. MG1655	NC_000913	1	0	derived from strain W1485, which was derived by Joshua Lederberg from the original K-12 isolate obtained from a patient in 1922	derived from strain W1485, which was derived by Joshua Lederberg from the original K-12 isolate obtained from a patient in 1922	Humans
GENO974	Escherichia coli str. K-12 substr. W3110	NC_007779.1	1	0	Lab strain	Non pathogenic	Lab/engineered
GENO975	Escherichia coli UM146	NC_017632,NC_017630	1	1		isolated from Ileal Crohn's disease biopsy tissue	Humans
GENO976	Escherichia coli UMN026	NC_011751,NC_011749,NC_011739	1	2		isolated from a woman with uncomplicated acute cystitis in 1999 in the USA	Humans
GENO977	Escherichia coli UMNF18	NZ_AGTD01000001.1,NZ_AGTD01000005.1,NZ_AGTD01000006.1,NZ_AGTD01000003.1,NZ_AGTD01000004.1,NZ_AGTD01000002.1	1	5	lesion swab of diarrheal isolate	isolated from a nursery farm in Iowa in 2006	Domestic animals
GENO978	Escherichia coli UMNK88	NC_017641,NC_017645,NC_017642,NC_017639,NC_017640,NC_017643	1	5		isolated in 2007 from a farm in Minnesota	Domestic animals
GENO979	Escherichia coli UTI89	NC_007946,NC_007941	1	1	woman with uncomplicated cystitis (bladder inflammation) that has been demonstrated to cause cystitis	isolated from a woman with uncomplicated cystitis (bladder inflammation) that has been demonstrated to cause cystitis in a murine urinary tract infection model	Humans
GENO980	Escherichia coli W	NC_017635,NC_017637,NC_017636	1	2		E. coli W (ATCC 9637) was originally isolated from the soil of a cemetery near Rutgers University around 1943 by Selman A. Waksman,	Soils
GENO981	Escherichia coli W	NC_017664,NC_017665,NC_017662	1	2		soil near rutgers university	Soils
GENO982	Escherichia coli Xuzhou21	NC_017906.1,NC_017903.1,NC_017907.1	1	2			Humans
GENO983	Escherichia fergusonii ATCC 35469	NC_011740,NC_011743	1	1	human feces	isolated from human feces and will be used for comparative analysis with other Escherichia species	Humans
GENO984	Ethanoligenens harbinense YUAN-3	NC_014828	1	0		Anaerobic activated sludge of molasses wastewater in a continuous stirred-tank reactor	Polluted
GENO985	Eubacterium cylindroides T2-87	NC_021019	1	0	human isolate		Humans
GENO986	Eubacterium eligens ATCC 27750	NC_012778,NC_012780,NC_012782	1	2		Human gut	Humans
GENO987	Eubacterium limosum KIST612	NC_014624	1	0	anaerobic digester and has a high growth rate on synthesis gas (CO; carbon monoxide) using it as a sole energy source; Microbial fuel cell	isolated from an anaerobic digester and has a high growth rate on synthesis gas (CO; carbon monoxide) using it as a sole energy source	Polluted
GENO988	Eubacterium rectale ATCC 33656	NC_012781	1	0	human feces	isolated from human feces	Humans
GENO989	Eubacterium rectale DSM 17629	NC_021010	1	0	clinical isolate		Humans
GENO990	Eubacterium rectale M104/1	NC_021044	1	0	clinical isolate		Humans
GENO991	Eubacterium siraeum	NC_021011	1	0	clinical isolate		Humans
GENO992	Eubacterium siraeum V10Sc8a	NC_021043	1	0	clinical isolate		Humans
GENO993	Exiguobacterium antarcticum B7	NC_018665.1	1	0	biofilm	isolated from biofilm in Ginger lake localized in Antarctica	Extreme
GENO994	Exiguobacterium sibiricum 255-15	NC_010556,NC_010550,NC_010549	1	2	2-3 million-year permafrost core	isolated from a 2-3 million-year permafrost core in Siberia, Russia and can survive and grow rapidly at low temperatures	Extreme
GENO995	Exiguobacterium sp. AT1b	NC_012673	1	0	Yellowstone National Park	isolated from Yellowstone National Park and is a moderate thermophile	Extreme
GENO996	Exiguobacterium sp. MH3	NC_022794.1	1	0	rhizosphere of Lemna minor	isolated from rhizosphere of Lemna minor sampled in China	Soils
GENO997	Faecalibacterium prausnitzii	NC_021020	1	0	clinical isolate		Humans
GENO998	Faecalibacterium prausnitzii L2-6	NC_021042	1	0	clinical isolate		Humans
GENO999	Ferrimonas balearica DSM 9799	NC_014541	1	0		Isolated from the upper few centimeters of marine sediment of the Palma de Mallorca harbor, Spain.	Aquatic
GENO1000	Fervidobacterium nodosum Rt17-B1	NC_009718	1	0	extreme env.		Extreme
GENO1001	Fervidobacterium pennivorans DSM 9078	NC_017095.1	1	0		isolated from a hot mud of spa in Italy.	Extreme
GENO1002	Fibrella aestuarina	NC_020054.1,NC_019012.1	1	1		coastal mud from the North Sea	Aquatic
GENO1003	Fibrobacter succinogenes subsp. succinogenes S85	NC_013410	1	0		Rumen	Domestic animals
GENO1004	Fibrobacter succinogenes subsp. succinogenes S85	NC_017448.1	1	0		Rumen	Domestic animals
GENO1005	Filifactor alocis ATCC 35896	NC_016630	1	0		Human gingival sulcus, Virginia	Humans
GENO1006	Finegoldia magna ATCC 29328	NC_010376,NC_010371	1	1	clinical isolate		Humans
GENO1007	Flavobacteriaceae bacterium 3519-10	NC_013062	1	0		Vostok ice core, Antarctica	Extreme
GENO1008	Flavobacterium branchiophilum FL-15	NC_016001	1	0	diseased sheatfish (Silurus glanis)	isolated from a diseased sheatfish (Silurus glanis) in Hungary	Wild animals
GENO1009	Flavobacterium columnare ATCC 49512	NC_016510	1	0		skin lesion of a brown trout fry, Salmo trutta	Wild animals
GENO1010	Flavobacterium indicum GPTSA100-9	NC_017025.1	1	0	extreme env.		Extreme
GENO1011	Flavobacterium johnsoniae UW101	NC_009441	1	0	soil	isolated from soil in England and is the type strain of this species	Soils
GENO1012	Flavobacterium psychrophilum JIP02/86	NC_009613	1	0		Fish pathogen	Wild animals
GENO1013	Flexibacter litoralis DSM 6794	NC_018018.1	1	0		Sea water aquarium outflow, La Jolla, California, U.S.A.	Aquatic
GENO1014	Flexistipes sinusarabici DSM 4947	NC_015672	1	0		Brine water; Atlantis II Deep, Red Sea	Aquatic
GENO1015	Fluviicola taffensis DSM 16823	NC_015321	1	0		Water of the River Taff, Cardiff, UK	Aquatic
GENO1016	Francisella cf. novicida 3523	NC_017449	1	0		a foot wound sustained in brackish water in the Northern Territory of Australia	Humans
GENO1017	Francisella cf. novicida Fx1	NC_017450	1	0	texas	Isolated from human	Humans
GENO1018	Francisella noatunensis subsp. orientalis LADL--07-285A	NC_023029.1	1	0	tilapia, Agricultural	isolated from tilapia in Costa Rica	Domestic animals
GENO1019	Francisella noatunensis subsp. orientalis str. Toba 04	NC_017909.1	1	0	isolated from tilapia spleen caught in Lake Toba in Indonesia in 2004.		Wild animals
GENO1020	Francisella novicida U112	NC_008601	1	0	human isolate		Humans
GENO1021	Francisella philomiragia subsp. philomiragia ATCC 25017	NC_010336,NC_010331	1	2	water	isolated from water in the Bear River Refuge in Utah	Aquatic
GENO1022	Francisella sp. TX077308	NC_015696	1	0		Gulf of Mexico seawater samples	Aquatic
GENO1023	Francisella tularensis subsp. holarctica F92	NC_019537.1	1	0	Callithrix jacchus	isolated from Callithrix jacchus in 2004 in Germany	Wild animals
GENO1024	Francisella tularensis subsp. holarctica FTNF002-00	NC_009749	1	0	human isolate		Humans
GENO1025	Francisella tularensis subsp. holarctica LVS	NC_007880	1	0		This strain (live vaccine strain) was created in the 1960's in the USA and provides protection against tularemia in animal models as well as in human	Lab/engineered
GENO1026	Francisella tularensis subsp. holarctica OSU18	NC_008369	1	0	dead beaver	isolated from a dead beaver and will be used for comparative genomics	Wild animals
GENO1027	Francisella tularensis subsp. holarctica OSU18	NC_008369	1	0		Isolated from a beaver that died of tularemia in Oklahoma in 1978.	Wild animals
GENO1028	Francisella tularensis subsp. mediasiatica FSC147	NC_010677	1	0	the central Asian republics of the former Soviet Union; tularemia; Modday gerbil	isolated from the central Asian republics of the former Soviet Union, and is not usually associated with disease	Wild animals
GENO1029	Francisella tularensis subsp. tularensis FSC198	NC_008245	1	0	mite	isolated in Slovakia from a mite and is virulent in an animal model	Symbionts
GENO1030	Francisella tularensis subsp. tularensis NE061598	NC_017453	1	0	Isolated in Nebraska in 1998 from the blood of a patient with ulceroglandular tularemia.	human with Clinical/Human-associated disease in Nebraska	Humans
GENO1031	Francisella tularensis subsp. tularensis SCHU S4	NC_006570	1	0	human case of tularemia	isolated from a human case of tularemia in 1951	Humans
GENO1032	Francisella tularensis subsp. tularensis WY96-3418	NC_009257	1	0	human finger wound	isolated from a human finger wound and is being sequenced for comparative genome analysis	Humans
GENO1033	Francisella tularensis TI0902	NC_016937.1	1	0	dead cat		Domestic animals
GENO1034	Francisella tularensis TIGB03	NC_016933.1	1	0	mice		Wild animals
GENO1035	Frankia alni ACN14a	NC_008278	1	0	green alder (Alnus crispa) growing	isolated from a green alder (Alnus crispa) growing in Tadoussac, Canada	Plants
GENO1036	Frankia sp. CcI3	NC_007777	1	0	root nodules of Casuarina cunninghamiana	isolated from root nodules of Casuarina cunninghamiana in 1983 at Harvard Forest	Soils
GENO1037	Frankia sp. EAN1pec	NC_009921	1	0		isolated at the Kettering Research Laboratory in Ohio by M. Lalonde in 1978	Lab/engineered
GENO1038	Frankia sp. EuI1c	NC_014666	1	0	the Autumn olive, Elaeagnus umbellata but does not form a nitrogen-fixing symbiosis	isolated from the Autumn olive, Elaeagnus umbellata but does not form a nitrogen-fixing symbiosis	Plants
GENO1039	Frankia sp. QA3	NZ_CM001489.1	1	0		isolated from the root nodule of Alnus nitida	Soils
GENO1040	Frateuria aurantia DSM 6220	NC_017033.1	1	0		Lilium auratum flower, Japan	Plants
GENO1041	Fretibacterium fastidiosum	NC_021038.1	1	0		Human oral isolate	Humans
GENO1042	Fusobacterium nucleatum subsp. animalis 4_8	NC_021281,NC_021277	1	1	Isolated from healthy biopsy tissue from a 60 year old male.		Humans
GENO1043	Fusobacterium nucleatum subsp. nucleatum ATCC 25586	NC_003454	1	0	clinical isolate		Humans
GENO1044	Gallibacterium anatis UMN179	NC_015460,NC_015461	1	1		isolated from an Iowa laying hen with peritonitis	Domestic animals
GENO1045	Gallionella capsiferriformans ES-2	NC_014394	1	0		iron contaminated groundwater in Michigan	Polluted
GENO1046	gamma proteobacterium HdN1	NC_014366	1	0	isolated with n-hexadeccane	from German North Sea intertidal sediment.	Aquatic
GENO1047	Gardnerella vaginalis 409-05	NC_013721	1	0	clinical isolate		Humans
GENO1048	Gardnerella vaginalis ATCC 14019	NC_014644	1	0	clinical isolate		Humans
GENO1049	Gardnerella vaginalis HMP9231	NC_017456	1	0	clinical isolate		Humans
GENO1050	Geitlerinema sp. PCC 7407	NC_019703.1	1	0	Freshwater strain		Aquatic
GENO1051	Gemmatimonas aurantiaca T-27	NC_012489	1	0		Anaerobic-aerobic sequential batch reactor under enhanced biological phosphorus removal conditions for wastewater treatment	Polluted
GENO1052	Geobacillus kaustophilus HTA426	NC_006510,NC_006509	1	1	deep sea sediment of the Mariana Trench	isolated from deep sea sediment of the Mariana Trench in the Pacific Ocean and belongs to a closely related group of thermophilic Bacillus spp	Aquatic
GENO1053	Geobacillus sp. C56-T3	NC_014206	1	0		Sandy's spring. Nevada	Extreme
GENO1054	Geobacillus sp. GHH01	NC_020210.1	1	0	soil	isolated from soil of Botanischer Garten Klein Flottbek, Hamburg, Germany after thermophilic enrichment for lipolytically active, thermophilic bacteria	Extreme
GENO1055	Geobacillus sp. JF8	NC_022080.1,NC_022092.1	1	1		isolated from bark compost in Okayama, Japan	Soils
GENO1056	Geobacillus sp. WCH70	NC_012793,NC_012790,NC_012794	1	2	Compost pile		Soils
GENO1057	Geobacillus sp. Y4.1MC1	NC_014650,NC_014651	1	1	the Bath Hot Spring	isolated from the Bath Hot Spring in Yellowstone National Park	Extreme
GENO1058	Geobacillus sp. Y412MC52	NC_014915,NC_014916	1	1	the Obsidian Hot Spring	isolated from the Obsidian Hot Spring in Yellowstone National Park	Extreme
GENO1059	Geobacillus sp. Y412MC61	NC_013411,NC_013412	1	1	the Obsidian Hot Spring	isolated from the Obsidian Hot Spring in Yellowstone National Park	Extreme
GENO1060	Geobacillus thermodenitrificans NG80-2	NC_009328,NC_009329	1	1	oil reservoir formation water taken at a depth of 2000 m and a temperature of 73oC	isolated from oil reservoir formation water taken at a depth of 2000 m and a temperature of 73oC	Extreme
GENO1061	Geobacillus thermoglucosidasius C56-YS93	NC_015660,NC_015661,NC_015665	1	2	petroleum reservoirs		Extreme
GENO1062	Geobacillus thermoleovorans CCB_US3_UF5	NC_016593	1	0		Ulu Slim hot spring, Perak, Malaysia	Extreme
GENO1063	Geobacter bemidjiensis Bem	NC_011146	1	0	subsurface sediments collected	isolated from subsurface sediments collected in Bemidji, Minnesota	Aquatic
GENO1064	Geobacter lovleyi SZ	NC_010814,NC_010815	1	1		Noncontaminated creek sediment in June 2002 near Seoul South Korea	Aquatic
GENO1065	Geobacter metallireducens GS-15	NC_007517,NC_007515	1	1	the Potomac river downstream of Washington, DC	isolated from the Potomac river downstream of Washington, DC in 1987	Aquatic
GENO1066	Geobacter sp. FRC-32	NC_011979	1	0		Uranium-contaminated subsurface at US	Polluted
GENO1067	Geobacter sp. M18	NC_014973	1	0	sediment		Aquatic
GENO1068	Geobacter sp. M21	NC_012918	1	0	in situ uranium bioremediation experiment	isolated from an in situ uranium bioremediation experiment in Rifle, Colorado, USA	Polluted
GENO1069	Geobacter sulfurreducens KN400	NC_017454	1	0	Electrode	Elctricity producing variant	Lab/engineered
GENO1070	Geobacter sulfurreducens PCA	NC_002939	1	0	surface sediments of a hydrocarbon-contaminated ditch	isolated from surface sediments of a hydrocarbon-contaminated ditch in Norman, Oklahoma	Polluted
GENO1071	Geobacter uraniireducens Rf4	NC_009483	1	0		Uranium bioremediation study site in Rifle Colorado	Extreme
GENO1072	Geodermatophilus obscurus DSM 43160	NC_013757	1	0	soil from the Amargosa desert	isolated from soil from the Amargosa desert in Nevada	Soils
GENO1073	Glaciecola agarilytica 4H-3-7+YE-5	NC_015497,NC_015498	1	1		deep sea	Aquatic
GENO1074	Glaciecola nitratireducens FR1064	NC_016041	1	0	seawater off Jeju Island		Aquatic
GENO1075	Gloeobacter kilaueensis JS1	NC_022600.1	1	0	cave entrance	Isolated from an epilithic biofilm in a lava cave in K_lauea Caldera, Hawai'i	Soils
GENO1076	Gloeobacter violaceus PCC 7421	NC_005125	1	0	calcereous (chalky) rock	isolated from a calcereous (chalky) rock in Switzerland	Soils
GENO1077	Gloeocapsa sp. PCC 7428	NC_019745.1,NC_019747.1,NC_019759.1,NC_020051.1,NC_019746.1	1	4	moderate hot spring		Extreme
GENO1078	Gluconacetobacter diazotrophicus PAl 5	NC_010125,NC_010123,NC_010124	1	2	sugarcane roots	isolated from sugarcane roots in Brazil and will be used for comparative analysis	Soils
GENO1079	Gluconacetobacter diazotrophicus PAl 5	NC_011365,NC_011367	1	1	sugarcane roots	isolated from sugarcane roots in Brazil and will be used for comparative analysis	Soils
GENO1080	Gluconobacter oxydans 621H	NC_006677,NC_006672,NC_006673,NC_006674,NC_006675,NC_006676	1	5			unknown
GENO1081	Gluconobacter oxydans H24	NC_019396.1,NC_019397.1	1	1		an industrial strain	Lab/engineered
GENO1082	Gordonia bronchialis DSM 43247	NC_013441,NC_013442	1	1		isolated a lung infection	Humans
GENO1083	Gordonia polyisoprenivorans VH2	NC_016906.1,NC_016907.1	1	1	soil of a rubber tree plantation	isolated from soil of a rubber tree plantation in Vietnam due to its effective degradation of poly(cis-1,4-isoprene) rubber	Soils
GENO1084	Gordonia sp. KTR9	NC_018581.1,NC_018582.1,NC_018583.1,NC_018580.1	1	3		Isolated from soil at an explosives testing facility.	Polluted
GENO1085	Gordonibacter pamelaeae 7-10-1-b	NC_021021	1	0		Crohn's disease patient	Humans
GENO1086	Gramella forsetii KT0803	NC_008571	1	0		Concentrated seawater collected from the German Bight in the North Sea	Aquatic
GENO1087	Granulibacter bethesdensis CGDNIH1	NC_008343	1	0		39 year old man with Chronic granulomatous disease	Humans
GENO1088	Haemophilus ducreyi 35000HP	NC_002940	1	0	human passage derivative	This strain is a human passage derivative of Haemophilus ducreyi strain 35000 that is serum-resistant.	Humans
GENO1089	Haemophilus influenzae 10810	NC_016809	1	0		a case of meningitis	Humans
GENO1090	Haemophilus influenzae 86-028NP	NC_007146	1	0	pediatric patient with otitis media from Columbus Children's Hospital	isolate from a pediatric patient with otitis media from Columbus Children's Hospital	Humans
GENO1091	Haemophilus influenzae F3031	NC_014920	1	0		Brazilian purpuric fever outbreak in the early 1980s	Humans
GENO1092	Haemophilus influenzae F3047	NC_014922	1	0		Brazilian purpuric fever outbreak in the early 1980s	Humans
GENO1093	Haemophilus influenzae KR494	NC_022356	1	0		patient suffering from sepsis and necrotizing myositis	Humans
GENO1094	Haemophilus influenzae PittEE	NC_009566	1	0	middle-ear effusion	isolate recovered by Dr Robert Wadowsky from the middle-ear effusion of a child in Pittsburgh who was undergoing tympanostomy and ventilation tube placement for the treatment of chronic otitis media with effusion (COME).	Humans
GENO1095	Haemophilus influenzae PittGG	NC_009567	1	0	external ear discharge	isolate recovered by Dr Robert Wadowsky from the external ear discharge of a spontaneously perforated tympanic membrane of a child in Pittsburgh who had been diagnosed with otorrhea.	Humans
GENO1096	Haemophilus influenzae R2846	NC_017452	1	0	middle ear fluid of a child with acute otitis media	isolated from middle ear fluid of a child with acute otitis media	Humans
GENO1097	Haemophilus influenzae R2866	NC_017451	1	0	the blood of a child with meningitis	isolated from the blood of a child with meningitis	Humans
GENO1098	Haemophilus influenzae Rd KW20	NC_000907	1	0			Lab/engineered
GENO1099	Haemophilus parainfluenzae T3T1	NC_015964	1	0		obtained from the throat of a healthy child	Humans
GENO1100	Haemophilus parasuis SH0165	NC_011852	1	0		isolated from a Glasser's disease outbreak farm	Domestic animals
GENO1101	Haemophilus parasuis ZJ0906	NC_021521.1	1	0		isolated from a Glasser's diseased pig	Domestic animals
GENO1102	Haemophilus somnus 129PT	NC_008309,NC_006298	1	1		bovine urogenital tract	Domestic animals
GENO1103	Haemophilus somnus 2336	NC_010519	1	0	the lung of a calf which had pneumonia	isolated from the lung of a calf which had pneumonia	Domestic animals
GENO1104	Hahella chejuensis KCTC 2396	NC_007645	1	0		Marine sediment from Cheju Island, Republic of Korea	Aquatic
GENO1105	Halanaerobium praevalens DSM 2228	NC_017455	1	0	Isolated from the hypersaline surface sediments of Great Salt Lake, Utah, USA.	surface sediments of a saline lake	Extreme
GENO1106	Halanaerobium sp. 'sapolanicus'	NC_014654	1	0		haloalkaline, anaerobic sediments of Soap Lake	Extreme
GENO1107	Haliangium ochraceum DSM 14365	NC_013440	1	0	seaweed collected from a sandy beach	isolated from seaweed collected from a sandy beach in Kanagawa, Japan	aquatic
GENO1108	Haliscomenobacter hydrossis DSM 1100	NC_015510,NC_015513,NC_015512,NC_015511	1	3		sludge (activated sludge, Oss)	Polluted
GENO1109	Halobacillus halophilus DSM 2266	NC_017668.1,NC_017670.1,NC_017669.1	1	2		salt marsh soil	Soils
GENO1110	Halobacteroides halobius DSM 5150	NC_019978.1	1	0	Dead Sea sediment		Aquatic
GENO1111	Halomonas elongata DSM 2581	NC_014532	1	0	solar salt facility	isolated from a solar salt facility and is halotolerant up to a concentration of 35%	Extreme
GENO1112	Halorhodospira halophila SL1	NC_008789	1	0	salt lake mud	isolated from salt lake mud and will be used for comparative analysis with other halophilic organisms	Extreme
GENO1113	Halothece sp. PCC 7418	NC_019779.1	1	0	Water, lake, Solar lake		Extreme
GENO1114	Halothermothrix orenii H 168	NC_011899	1	0	the sediment of a salt lake	isolated from the sediment of a salt lake in Tunisia	Extreme
GENO1115	Halothiobacillus neapolitanus c2	NC_013422	1	0		Disintegrated concrete in outfall sewer of Melbourne south east sewerage system, Australia	Polluted
GENO1116	Halyomorpha halys symbiont	NC_022547	1	0	Endosymbiont		Symbionts
GENO1117	Helicobacter acinonychis str. Sheeba	NC_008229,NC_008230	1	1		isolated from a biopsy of a Russian circus lion with gastroenteritis	Wild animals
GENO1118	Helicobacter bizzozeronii CIII-1	NC_015674,NC_015670	1	1	The only nonpylori Helicobacter species isolated from human gastric biopsy tissue. Isolated in March 2008 from corpus biopsy tissue of a 45-year-old female patient with severe gastric symptoms.		Humans
GENO1119	Helicobacter cetorum MIT 00-7128	NC_017737.1,NC_017738.1	1	1	beluga whale from Mystic Aquarium	isolate from beluga whale from Mystic Aquarium in Connecticut	Wild animals
GENO1120	Helicobacter cetorum MIT 99-5656	NC_017735.1,NC_017736.1	1	1	stranded wild Atlantic white-sided dolphin	isolate from stranded wild Atlantic white-sided dolphin	Wild animals
GENO1121	Helicobacter cinaedi ATCC BAA-847	NC_020555.1	1	0	rectal swab	rectal swab	Humans
GENO1122	Helicobacter cinaedi PAGU611	NC_017761,NC_017762	1	1	Isolated in a case of human bacteremia.		Humans
GENO1123	Helicobacter felis ATCC 49179	NC_014810	1	0		gastric mucosa of adult cat	Domestic animals
GENO1124	Helicobacter heilmannii ASB1.4	NC_019674	1	0	kitten	isolate ASB1 from a kitten with severe gastritis.	Domestic animals
GENO1125	Helicobacter hepaticus ATCC 51449	NC_004917	1	0	mice	Liver	Wild animals
GENO1126	Helicobacter mustelae 12198	NC_013949	1	0		Ferrets	Domestic animals
GENO1127	Helicobacter pylori 2017	NC_017374	1	0	Recovered after a decade of the original isolation of the parent strain from a West African duodenal ulcer disease patient in France.	West African, duodenal ulcer disease patient in France	Humans
GENO1128	Helicobacter pylori 2018	NC_017381	1	0	Recovered after a decade of the original isolation of the parent strain from a West African duodenal ulcer disease patient in France.	est African, duodenal ulcer disease patient in France	Humans
GENO1129	Helicobacter pylori 26695	NC_000915	1	0	patient	isolated from a patient in the United Kingdom who had gastritis before 1987, this strain has undergone repeated subculturing prior to being sequenced	Humans
GENO1130	Helicobacter pylori 26695	NC_018939	1	0	originally isolated from a patient		Humans
GENO1131	Helicobacter pylori 35A	NC_017360	1	0			Humans
GENO1132	Helicobacter pylori 51	NC_017382	1	0	duodenal ulcer patient who had undergone a gastrointestinal examination	isolated from a duodenal ulcer patient who had undergone a gastrointestinal examination in a hospital in South Korea	Humans
GENO1133	Helicobacter pylori 52	NC_017354	1	0	clinical isolate	Isolated in south korea	Humans
GENO1134	Helicobacter pylori 83	NC_017375	1	0			Humans
GENO1135	Helicobacter pylori 908	NC_017357	1	0		African patient living in France, who suffered from duodenal ulcer disease	Humans
GENO1136	Helicobacter pylori Aklavik117	NC_019560.1,NC_019562.1,NC_019561.1	1	2	Amerindian	Clinical/Human-associated isolate from Amerindian resident in Aklavik, Canada	Humans
GENO1137	Helicobacter pylori Aklavik86	NC_019563.1,NC_019564.1,NC_019565.1	1	2	Amerindian	Clinical/Human-associated isolate from Amerindian resident in Aklavik, Canada	Humans
GENO1138	Helicobacter pylori B38	NC_012973	1	0		isolated from a 62-year-old man suffering from MALT lymphoma	Humans
GENO1139	Helicobacter pylori B8	NC_014256,NC_014257	1	0		human gastric ulcer patient	Humans
GENO1140	Helicobacter pylori BM012A	NC_022886.1	1	0	antral gastric biopsy specimens	antral gastric biopsy specimens were taken from human volunteers during gastroendoscopy	Humans
GENO1141	Helicobacter pylori BM012S	NC_022911.1	1	0	antral gastric biopsy specimens	antral gastric biopsy specimens were taken from human volunteers during gastroendoscopy	Humans
GENO1142	Helicobacter pylori Cuz20	NC_017358	1	0	Amerindian resident of the remote Amerindian village from Monte Carmelo near Cuzco, Peru	isolated from an Amerindian resident of the remote Amerindian village from Monte Carmelo near Cuzco, Peru	Humans
GENO1143	Helicobacter pylori ELS37	NC_017063.1,NC_017064.1	1	1	gastric cancer patient from El Salvador rural area	isolate from gastric cancer patient from El Salvador rural area	Humans
GENO1144	Helicobacter pylori F16	NC_017368	1	0	Isolated from patients with gastritis in Fukui, Japan.	patient with gastritis	Humans
GENO1145	Helicobacter pylori F30	NC_017365,NC_017369	1	1	Isolated from patients with duodenal ulcer in Fukui, Japan.	Patient with duodenal ulcer	Humans
GENO1146	Helicobacter pylori F32	NC_017366,NC_017370	1	1		patients with diffuse type gastric cancer	Humans
GENO1147	Helicobacter pylori F57	NC_017367	1	0	Isolated from patients with diffuse type gastric cancer in Fukui, Japan.	patients with diffuse type gastric cancer	Humans
GENO1148	Helicobacter pylori G27	NC_011333,NC_011334	1	1		isolated from an endoscopy patient from Grosseto Hospital	Humans
GENO1149	Helicobacter pylori Gambia94/24	NC_017371,NC_017364	1	1			Humans
GENO1150	Helicobacter pylori HPAG1	NC_008086,NC_008087	1	1	Swedish patient with chronic atrophic gastritis, the precursor to gastric adenocarcinoma	isolated from a Swedish patient with chronic atrophic gastritis, the precursor to gastric adenocarcinoma	Humans
GENO1151	Helicobacter pylori HUP-B14	NC_017733.1,NC_017734.1	1	1	resident of Spain	isolate from resident of Spain	Humans
GENO1152	Helicobacter pylori India7	NC_017372	1	0	human isolate		Humans
GENO1153	Helicobacter pylori J99	NC_000921	1	0	patient with duodenal ulcer	isolated in 1994 in the USA from a patient with duodenal ulcer	Humans
GENO1154	Helicobacter pylori Lithuania75	NC_017362,NC_017363	1	1	humam isolate	isolated in Lithuania	Humans
GENO1155	Helicobacter pylori OK113	NC_020508.1	1	0	human isolate		Humans
GENO1156	Helicobacter pylori OK310	NC_020509.1,NC_020556.1	1	1	human isolate		Humans
GENO1157	Helicobacter pylori P12	NC_011498,NC_011499	1	1	patient with duodenal ulcer	isolate obtained from a patient with duodenal ulcer	Humans
GENO1158	Helicobacter pylori PeCan18	NC_017742.1	1	0	gastric antrum from resident of Lima, Peru	isolate from gastric antrum from resident of Lima, Peru	Humans
GENO1159	Helicobacter pylori PeCan4	NC_014555,NC_014556	1	1	Peruvian gastric cancer patient	isolated from a Peruvian gastric cancer patient	Humans
GENO1160	Helicobacter pylori Puno120	NC_017378,NC_017377	1	1		Amerindian gastritis patient	Humans
GENO1161	Helicobacter pylori Puno135	NC_017379	1	0		Clinical/Human-associated isolate from gastric antrum from Amerindian resident of Puno region in Peru	Humans
GENO1162	Helicobacter pylori Rif1	NC_018937.1	1	0	Lab strain		Lab/engineered
GENO1163	Helicobacter pylori Rif2	NC_018938.1	1	0	Lab strain		Lab/engineered
GENO1164	Helicobacter pylori Santal49	NC_017376.1,NC_017380.1	1	1	human isolate		Humans
GENO1165	Helicobacter pylori Sat464	NC_017359,NC_017356	1	1	Amerindian resident from Satipo region, Peru	Pure culture of strain from Amerindian resident from Satipo region, Peru	Humans
GENO1166	Helicobacter pylori Shi112	NC_017741.1	1	0	clinical isolate		Humans
GENO1167	Helicobacter pylori Shi169	NC_017740.1	1	0	clinical isolate		Humans
GENO1168	Helicobacter pylori Shi417	NC_017739.1	1	0	clinical isolate		Humans
GENO1169	Helicobacter pylori Shi470	NC_010698	1	0	gastric antrum from Amerindian resident of remote Amazonian village of Shimaa, Peru	isolate from gastric antrum from Amerindian resident of remote Amazonian village of Shimaa, Peru	Humans
GENO1170	Helicobacter pylori SJM180	NC_014560	1	0	Amerindian resident of San Juan Miraflores shantytown	isolated from an Amerindian resident of San Juan Miraflores shantytown in Lima Peru with gastritis	Humans
GENO1171	Helicobacter pylori SouthAfrica20	NC_022130.1	1	0	stomach		Humans
GENO1172	Helicobacter pylori SouthAfrica7	NC_017361,NC_017373	1	1		South african San societies	Humans
GENO1173	Helicobacter pylori UM032	NC_021215.1	1	0	biospy sample from patient		Humans
GENO1174	Helicobacter pylori UM037	NC_021217.1	1	0	biospy sample from patient		Humans
GENO1175	Helicobacter pylori UM066	NC_021218.1	1	0	biospy sample from patient		Humans
GENO1176	Helicobacter pylori UM298	NC_021882.1	1	0	gastric tissue	mice-adapted isolate	Wild animals
GENO1177	Helicobacter pylori UM299	NC_021216.1	1	0	biopsy sample	mice-adapted isolate	Wild animals
GENO1178	Helicobacter pylori v225d	NC_017355,NC_017383	1	1	Isolated from a gastric antral biopsy specimen from a Piaroa Amerindian who underwent a gastroscopy and was found to have acute superficial gastritis.	Helicobacter pylori v225 is an Amerindian strain obtained from a Piaroa Amerindian with acute superficial gastritis.	Humans
GENO1179	Helicobacter pylori XZ274	NC_017926.1,NC_017919.1	1	1	female Tibetan gastric cancer patient's stomach	isolated from a female Tibetan gastric cancer patient's stomach in China	Humans
GENO1180	Heliobacterium modesticaldum Ice1	NC_010337	1	0		hot spring microbial mats and volcanic soil in Iceland	Extreme
GENO1181	Herbaspirillum seropedicae SmR1	NC_014323	1	0		Roots of rice Plants	Soils
GENO1182	Herminiimonas arsenicoxydans	NC_009138	1	0	heavy metal contaminated sludge from an industrial water treatment plant	isolated from heavy metal contaminated sludge from an industrial water treatment plant	Polluted
GENO1183	Herpetosiphon aurantiacus ATCC 23779	NC_009972,NC_009974,NC_009973	1	2	Birch Lake, Minnesota	isolated from Birch Lake in Minnesota	Aquatic
GENO1184	Hippea maritima DSM 10411	NC_015318	1	0		Marine sediment from hot vent of tidal zone; Papua New Guinea, Matupi Harbour	Extreme
GENO1185	Hirschia baltica ATCC 49814	NC_012982,NC_012983	1	1		brackish water	Aquatic
GENO1186	Hydrogenobacter thermophilus TK-6	NC_013799	1	0		Soil near hot-spring in Izu Peninsula, Japan	Extreme
GENO1187	Hydrogenobacter thermophilus TK-6	NC_017161	1	0		strain derived from original strain isolated at hot-spring in Izu Peninsula, Japan	Extreme
GENO1188	Hydrogenobaculum sp. 3684	NC_011126	1	0		Dragon spring, an acid-sulfate-chloride geothermal spring at Yellowstone National Park	Extreme
GENO1189	Hydrogenobaculum sp. HO	NC_020411.1	1	0	fresh water	Acidic geothermal spring sediment, Yellowstone National Park	Extreme
GENO1190	Hydrogenobaculum sp. SN	NC_020814.1	1	0		solated from the outflow channel of Dragon Spring (DS), Norris Geyser Basin, in Yellowstone National Park (YNP), WY	Extreme
GENO1191	Hydrogenobaculum sp. Y04AAS1	NC_011126	1	0		Obsidian Pool, Acidic hot spring in Yellowstone National Park	Extreme
GENO1192	Hyphomicrobium denitrificans ATCC 51888	NC_014313	1	0			unknown
GENO1193	Hyphomicrobium sp. MC1	NC_015717	1	0		isolated from industrial sewage	Polluted
GENO1194	Hyphomonas neptunium ATCC 15444	NC_008358	1	0		seawater	Aquatic
GENO1195	Idiomarina loihiensis GSL 199	NC_021286.1	1	0		isolated form the hypersaline north arm of Great Salt Lake UT	Extreme
GENO1196	Idiomarina loihiensis L2TR	NC_006512	1	0	hydrothermal vent at a depth of 1300 m from the Lo'ihi Seamount southeast of Hawaii	isolated from a hydrothermal vent at a depth of 1300 m from the Lo'ihi Seamount southeast of Hawaii	Extreme
GENO1197	Ignavibacterium album JCM 16511	NC_017464.1	1	0		Hot spring, Yumata, Nagano, Japan	Extreme
GENO1198	Ilumatobacter coccineum YM16-304	NC_020520.1	1	0		sample of seashore sand using media with an artificial seawater base	Aquatic
GENO1199	Ilyobacter polytropus DSM 2926	NC_014632,NC_014633,NC_014634	1	2		Marine anoxic mud from Cuxhaven, Germany	Aquatic
GENO1200	Intrasporangium calvum DSM 43043	NC_014830	1	0		Air in a school dining room	unknown
GENO1201	Isoptericola variabilis 225	NC_015588	1	0		hindgut of Australian termite	Symbionts
GENO1202	Isosphaera pallida ATCC 43644	NC_014957,NC_014962	1	1		algal mat from Kah-nee-tah Hot Spring in Oregon	Extreme
GENO1203	Jannaschia sp. CCS1	NC_007802,NC_007801	1	1		isolated from Pacific coastal seawater, Bodega Head, CA	Aquatic
GENO1204	Janthinobacterium sp. Marseille	NC_009659	1	0	solution used in kidney dialysis	isolated from a solution used in kidney dialysis	Humans
GENO1205	Jonesia denitrificans DSM 20603	NC_013174	1	0	boiled ox blood	isolated from boiled ox blood	Domestic animals
GENO1206	Kangiella koreensis DSM 16069	NC_013166	1	0	the tidal flats of the Yellow Sea	isolated from the tidal flats of the Yellow Sea in Korea	Aquatic
GENO1207	Ketogulonicigenium vulgare Y25	NC_014621,NC_014625,NC_014626	1	2	vitamin C production facilty		Food
GENO1208	Ketogulonicigenium vulgarum WSH-001	NC_017384,NC_017386,NC_017385	1	2	vitamin C production facilty	industrial isolate	Food
GENO1209	Kineococcus radiotolerans SRS30216	NC_009664,NC_009806,NC_009660	1	2	high-level radioactive waste cell at the Savannah River Site	isolated from a high-level radioactive waste cell at the Savannah River Site in Aiken, South Carolina, USA, in 2002	Polluted
GENO1210	Kitasatospora setae KM-6054	NC_016109	1	0	soil	isolated from soil in Japan	Soils
GENO1211	Klebsiella oxytoca E718	NC_018106,NC_018107,NC_021501	1	2	patient underwent renal transplantation	isolated in 2010, from a patient underwent renal transplantation in China then presented to a hospital in Taiwan 7 days later	Humans
GENO1212	Klebsiella oxytoca KCTC 1686	NC_016612	1	0		obtained from the Korean Collection for Type Culture (Daejun, South Korea).	unknown
GENO1213	Klebsiella pneumoniae 342	NC_011283,NC_011281,NC_011282	1	2	the stem tissue of Zea mays	isolated from the stem tissue of Zea mays	Plants
GENO1214	Klebsiella pneumoniae CG43	NC_022566.1	1	0	liver abscess		Humans
GENO1215	Klebsiella pneumoniae JM45	NC_022082.1,NC_022078.1,NC_022083.1	1	2	72-year-old male with cerebral infarction after colon carcinoma resection	isolated another carbapenem-resistant K. pneumoniae strain and then performed bacteriological experiments, PCR and whole-genome sequencing	Humans
GENO1216	Klebsiella pneumoniae KCTC 2242	NC_017540,NC_017541	1	1			unknown
GENO1217	Klebsiella pneumoniae subsp. pneumoniae 1084	NC_018522.1	1	0			Humans
GENO1218	Klebsiella pneumoniae subsp. pneumoniae HS11286	NC_016845,NC_016838,NC_016846,NC_016839,NC_016840,NC_016847,NC_016841	1	6		human sputum in 2011 in Shanghai, China	Humans
GENO1219	Klebsiella pneumoniae subsp. pneumoniae MGH 78578	NC_009648,NC_009650,NC_009651,NC_009652,NC_009653,NC_009649	1	5	patient	isolated from a patient in 1994	Humans
GENO1220	Klebsiella pneumoniae subsp. pneumoniae NTUH-K2044	NC_012731,NC_006625	1	1	liver abscess	isolated from a liver abscess and will be used for comparative analysis	Humans
GENO1221	Klebsiella pneumoniae subsp. rhinoscleromatis SB3432	NC_021232.1,NC_021231.1	1	1		isolated in 2004 in the Avicenne hospital, Bobigny, France from a biopsy of the left nasal cavity of an 11-year old patient diagnosed with rhinoscleroma	Humans
GENO1222	Klebsiella variicola At-22	NC_013850	1	0		fungus gardens of 80 leaf-cutter ant colonies	Symbionts
GENO1223	Kocuria rhizophila DC2201	NC_010617	1	0		soil	Soils
GENO1224	Kosmotoga olearia TBF 19.5.1	NC_012785	1	0	oil deposit	isolated from an oil deposit	Extreme
GENO1225	Kribbella flavida DSM 17836	NC_013729	1	0	soil	isolated from soil in China	Soils
GENO1226	Krokinobacter diaphorus 4H-3-7-5	NC_015496	1	0		subseafloor sediments at Suruga Bay (Japan) from a depth of 31.4 meters	Aquatic
GENO1227	Kyrpidia tusciae DSM 2912	NC_014098	1	0	at Naples	Solfatara (volcano) in Italy	Extreme
GENO1228	Kytococcus sedentarius DSM 20547	NC_013169	1	0		Marine	Aquatic
GENO1229	Lacinutrix sp. 5H-3-7-4	NC_015638	1	0		subseafloor sediments at Suruga Bay (Japan) from a depth of 41 m	Aquatic
GENO1230	Lactobacillus acidophilus 30SC	NC_015214,NC_015218,NC_015213	1	2	swine intestine showing strong acid tolerance and bile resistance	isolated from swine intestine showing strong acid tolerance and bile resistance	Domestic animals
GENO1231	Lactobacillus acidophilus La-14	NC_021181.1	1	0			unknown
GENO1232	Lactobacillus acidophilus NCFM	NC_006814	1	0	human	isolated from a human in 1970 and characterized at North Caroline State University	Humans
GENO1233	Lactobacillus amylovorus GRL 1112	NC_014724,NC_015322,NC_015319	1	2	porcine faeces	isolated from porcine faeces	Domestic animals
GENO1234	Lactobacillus amylovorus GRL1118	NC_017470,NC_017471,NC_017472	1	2	the pig intestine (ileum)	isolated from the pig intestine (ileum)	Domestic animals
GENO1235	Lactobacillus brevis ATCC 367	NC_008497,NC_008498,NC_008499	1	2			Lab/engineered
GENO1236	Lactobacillus brevis KB290	NC_020819.1,NC_020826.1,NC_020822.1,NC_020821.1,NC_020820.1,NC_020824.1,NC_020827.1,NC_020823.1,NC_020828.1,NC_020825.1	1	9	traditional Japanese fermented vegetable	traditional Japanese fermented vegetable	Food
GENO1237	Lactobacillus buchneri CD034	NC_018610.1,NC_018611.1	1	1	stable grass silage	Isolated from stable grass silage in Austria	Plants
GENO1238	Lactobacillus buchneri NRRL B-30929	NC_015421,NC_015428,NC_015429,NC_015420	1	3	fuel ethanol production facility	isolated from a fuel ethanol production facility	Food
GENO1239	Lactobacillus casei ATCC 334	NC_008526,NC_008502	1	1	Emmental cheese	isolated from Emmental cheese and will be used for comparative analysis	Food
GENO1240	Lactobacillus casei BD-II	NC_017474,NC_017476	1	1	homemade koumiss	isolated from homemade koumiss in China	Food
GENO1241	Lactobacillus casei BL23	NC_010999	1	0	cheese	isolated from cheese and will be used for comparative analysis	Food
GENO1242	Lactobacillus casei LC2W	NC_017473,NC_017475	1	1	traditional dairy products	isolated from traditional dairy products in Inner Mongolia, China	Food
GENO1243	Lactobacillus casei LOCK919	NC_021721.1,NC_021722.1	1	1		isolated from child feces	Humans
GENO1244	Lactobacillus casei str. Zhang	NC_011352,NC_014334	1	1	traditional home-made koumiss (fermented mare's milk)	isolated from traditional home-made koumiss (fermented mare's milk) in Inner Mongolia, China	Food
GENO1245	Lactobacillus casei W56	NC_018641.1,NC_020057.1	1	1	probiotic products	ingredient of commercially available probiotic products	Food
GENO1246	Lactobacillus crispatus ST1	NC_014106	1	0	the crop of chickens, displays a strong protein-dependent adhesion to the epithelial cells of human vagina	isolated from the crop of chickens, displays a strong protein-dependent adhesion to the epithelial cells of human vagina	Domestic animals
GENO1247	Lactobacillus delbrueckii subsp. bulgaricus 2038	NC_017469	1	0	industrial strain used by Meiji Dairies Corporation originally isolated from Bulgaria		Food
GENO1248	Lactobacillus delbrueckii subsp. bulgaricus ATCC 11842	NC_008054	1	0		Bulgarin yoghurt	Food
GENO1249	Lactobacillus delbrueckii subsp. bulgaricus ATCC BAA-365	NC_008529	1	0		derived from an existing strain (derived from a French starter culture; CHCC757)	Lab/engineered
GENO1250	Lactobacillus delbrueckii subsp. bulgaricus ND02	NC_014727,NC_014728	1	1	traditional dairy products of minority nationalities	isolated from traditional dairy products of minority nationalities in China and will be used for comparative analysis with other Lactobacillus species	Food
GENO1251	Lactobacillus fermentum CECT 5716	NC_017465	1	0	human milk and has antimicrobial, anti-inflammatory, and immunomodulatory properties, both	isolated from human milk and has antimicrobial, anti-inflammatory, and immunomodulatory properties, both in vitro and in vivo	Humans
GENO1252	Lactobacillus fermentum F-6	NC_021235.1	1	0	traditional dairy products of minority nationalities	isolated from traditional dairy products of minority nationalities in China, and has some good probiotic properties such as high resistance to acidic pH, bile salt and antibacterial activity	Food
GENO1253	Lactobacillus fermentum IFO 3956	NC_010610	1	0		fermented plant material in Japan	Food
GENO1254	Lactobacillus gasseri ATCC 33323	NC_008530	1	0	human	human isolate and is the type strain	Humans
GENO1255	Lactobacillus helveticus CNRZ32	NC_021744.1	1	0			Food
GENO1256	Lactobacillus helveticus DPC 4571	NC_010080	1	0		a Swiss cheese isolate	Food
GENO1257	Lactobacillus helveticus H10	NC_017467,NC_017468	1	1	traditional dairy products of minority nationalities	isolated from traditional dairy products of minority nationalities in China	Food
GENO1258	Lactobacillus johnsonii DPC 6026	NC_017477	1	0		porcine intestinal tract	Domestic animals
GENO1259	Lactobacillus johnsonii FI9785	NC_013504,NC_013505,NC_012552	1	2	poultry	derived from poultry	Domestic animals
GENO1260	Lactobacillus johnsonii N6.2	NC_022909.1	1	0	diabetes resistant rats		Wild animals
GENO1261	Lactobacillus johnsonii NCC 533	NC_005362	1	0	the Nestle strain collection	isolate from the Nestle strain collection	Food
GENO1262	Lactobacillus kefiranofaciens ZW3	NC_015602,NC_015603,NC_015598	1	2		traditional dairy product Kefir Grain in Tibet, China	Food
GENO1263	Lactobacillus pentosus KCA1	NZ_CM001538.1	1	0	human vagina, Nigerian woman	Isolated from human vagina, Nigerian woman	Humans
GENO1264	Lactobacillus plantarum 16	NC_021514.1,NC_021528.1,NC_021527.1,NC_021520.1,NC_021518.1,NC_021517.1,NC_021516.1,NC_021515.1,NC_021519.1,NC_021525.1,NC_021526.1	1	10		isolated during a large scale screen to identify lactic acid bacterial strains with antifungal activitites	Polluted
GENO1265	Lactobacillus plantarum JDM1	NC_012984	1	0			Lab/engineered
GENO1266	Lactobacillus plantarum subsp. plantarum P-8	NC_021224.1,NC_021227.1,NC_021228.1,NC_021226.1,NC_021225.1,NC_021233.1,NC_021234.1	1	6	plant material, and the gastrointestinal tract of animals	isolated from plant material, and the gastrointestinal tract of animals	Plants
GENO1267	Lactobacillus plantarum subsp. plantarum ST-III	NC_014554,NC_014558	1	1		isolated from kimchi	Food
GENO1268	Lactobacillus plantarum WCFS1	NC_004567,NC_006375,NC_006376,NC_006377	1	3	human saliva	isolated from human saliva	Humans
GENO1269	Lactobacillus plantarum ZJ316	NC_020229.1	1	0	healthy newborn fecal sample	isolated from health infant fecal samples, has many probiotic properties, such as significant improvement of pig growth and pork quality, and antimicrobial activity against various pathogens in vitro, such as Micrococcus luteus, Bacillus subtilis, Staphylococcus aureus, Escherichia coli, Salmonella enterica, Listeria monocytogenes, and others	Humans
GENO1270	Lactobacillus reuteri DSM 20016	NC_009513	1	0	human isolate	human isolate	Humans
GENO1271	Lactobacillus reuteri I5007	NC_021494.1,NC_021504.1,NC_021497.1,NC_021498.1,NC_021503.1,NC_021496.1,NC_021495.1	1	6	healthy weaning piglets	isolated from the colonic mucosa of healthy weaning piglets in Beijing, China	Domestic animals
GENO1272	Lactobacillus reuteri JCM 1112	NC_010609	1	0	the intestine of an adult human	isolated from the intestine of an adult human	Humans
GENO1273	Lactobacillus reuteri TD1	NC_021872.1	1	0		isolated from a type 1 diabetes-resistant rat model	Wild animals
GENO1274	Lactobacillus rhamnosus ATCC 8530	NC_017491	1	0		beer	Food
GENO1275	Lactobacillus rhamnosus GG	NC_013198	1	0		intestinal	Humans
GENO1276	Lactobacillus rhamnosus GG	NC_017482	1	0	healthly human intestinal flora	isolated from healthly human intestinal flora	Humans
GENO1277	Lactobacillus rhamnosus Lc 705	NC_013199,NC_013200	1	1	Food isolate	industrial isolate	Food
GENO1278	Lactobacillus rhamnosus LOCK900	NC_021723.1	1	0		isolated from feces of a healthy 26-year-old woman	Humans
GENO1279	Lactobacillus rhamnosus LOCK908	NC_021725.1	1	0		isolated from the feces of a healthy 6-year-old girl	Humans
GENO1280	Lactobacillus ruminis ATCC 27782	NC_015975.1	1	0		bovine isolate	Domestic animals
GENO1281	Lactobacillus sakei subsp. sakei 23K	NC_007576	1	0	French sausage	isolated from a French sausage	Food
GENO1282	Lactobacillus salivarius CECT 5713	NC_017481,NC_017479,NC_017480,NC_017499	1	3	human milk and has antimicrobial, anti-inflammatory, and immunomodulatory properties, both	isolated from human milk and has antimicrobial, anti-inflammatory, and immunomodulatory properties, both in vitro and in vivo	Humans
GENO1283	Lactobacillus salivarius UCC118	NC_007929,NC_006530,NC_007930,NC_006529	1	3	the human gastrointestinal tract	isolated from the human gastrointestinal tract	Humans
GENO1284	Lactobacillus sanfranciscensis TMW 1.1304	NC_015978,NC_015979,NC_015980	1	2	Isolated in 2006 from a commercial mother sponge (sourdough starter) with a tradition of continuous propagation.	isolated from an industrial sourdough fermentation	Food
GENO1285	Lactococcus garvieae ATCC 49156	NC_015930	1	0	fish isolate	Japan	Wild animals
GENO1286	Lactococcus garvieae Lg2	NC_017490	1	0	fish isolate	Japan	Wild animals
GENO1287	Lactococcus lactis subsp. cremoris A76	NC_017492,NC_017497,NC_017495,NC_017493,NC_017496	1	4		dairy strain isolated from a cheese production outfit in 1965	Food
GENO1288	Lactococcus lactis subsp. cremoris KW2	NC_022369.1	1	0	fermented corn and used to compare with dairy starter cultures	isolated from fermented corn and used to compare with dairy starter cultures	Food
GENO1289	Lactococcus lactis subsp. cremoris MG1363	NC_009004	1	0	fermented food		Food
GENO1290	Lactococcus lactis subsp. cremoris NZ9000	NC_017949.1	1	0	fermented food		Food
GENO1291	Lactococcus lactis subsp. cremoris SK11	NC_008527,NC_008503,NC_008504,NC_008505,NC_008506,NC_008507	1	5	fermented food		Food
GENO1292	Lactococcus lactis subsp. cremoris UC509.9	NC_019435.1	1	0	Irish Dairy		Food
GENO1293	Lactococcus lactis subsp. lactis CV56	NC_017486,NC_017483,NC_017487,NC_017484,NC_017485,NC_017488	1	5		Human vagina	Humans
GENO1294	Lactococcus lactis subsp. lactis Il1403	NC_002662	1	0	derivative of strain IL594 isolated from a cheese starter culture.	derivative of strain IL594 isolated from a cheese starter culture.	Food
GENO1295	Lactococcus lactis subsp. lactis IO-1	NC_020450.1	1	0	water in kitchen sink drain pit	water in kitchen sink drain pit	Polluted
GENO1296	Lactococcus lactis subsp. lactis KF147	NC_013656,NC_013657	1	1	mung bean sprouts		Plants
GENO1297	Lactococcus lactis subsp. lactis KLDS 4.0325	NC_022593.1,NC_022587.1	1	1	home-made koumiss	isolated from home made koumiss in Sinkiang of China	Food
GENO1298	Laribacter hongkongensis HLHK9	NC_012559	1	0	case of gastroenteritis	isolated from a case of gastroenteritis in Hong Kong and will be used for comparative analysis	Humans
GENO1299	Lawsonia intracellularis N343	NC_020127.1,NC_020128.1,NC_020129.1,NC_020130.1	1	3	the ileum of a sow that died of haemorrhagic diarrhoea	isolated from the ileum of a sow that died of haemorrhagic diarrhoea	Domestic animals
GENO1300	Lawsonia intracellularis PHE/MN1-00	NC_008011,NC_008012,NC_008013,NC_008014	1	3	intestinal mucosal lesions	isolated from intestinal mucosal lesions in pigs that had proliferative enteropathy (PE)	Domestic animals
GENO1301	Leadbetterella byssophila DSM 17132	NC_014655	1	0		isolated from cotton-waste compost soil	Polluted
GENO1302	Legionella longbeachae NSW150	NC_014544,NC_013861	1	1			Humans
GENO1303	Legionella longbeachae NSW150	NC_013861,NC_014544	1	1	Clinically isolated in Australia.		Humans
GENO1304	Legionella pneumophila 2300/99 Alcoy	NC_014125	1	0	patient affected	isolated from a patient affected by legionellosis in Alcoy (Spain)	Humans
GENO1305	Legionella pneumophila str. Corby	NC_009494	1	0	human isolate	human isolate	Humans
GENO1306	Legionella pneumophila str. Lens	NC_006369,NC_006366	1	1			Humans
GENO1307	Legionella pneumophila str. Paris	NC_006368,NC_006365	1	1			Humans
GENO1308	Legionella pneumophila subsp. pneumophila ATCC 43290	NC_016811	1	0		Clinical/Human-associated isolate from the Colorado Department of Health, Denver, CO.	Humans
GENO1309	Legionella pneumophila subsp. pneumophila HL06041035	NC_018140	1	0	isolated from a hospital water system since over 10 years		Polluted
GENO1310	Legionella pneumophila subsp. pneumophila LPE509	NC_020521.1,NC_020522.1	1	1			Humans
GENO1311	Legionella pneumophila subsp. pneumophila str. Hextuple_2q	NC_017525.1	1	0		mutant organism	Lab/engineered
GENO1312	Legionella pneumophila subsp. pneumophila str. Hextuple_3a	NC_017526.1	1	0		mutant organism	Lab/engineered
GENO1313	Legionella pneumophila subsp. pneumophila str. Lorraine	NC_018139.1,NC_018141.1	1	1			Humans
GENO1314	Legionella pneumophila subsp. pneumophila str. Philadelphia 1	NC_002942	1	0	the initial event of Legionellosis	isolate from the initial event of Legionellosis in Philadelphia and is the type strain for this species	Humans
GENO1315	Legionella pneumophila subsp. pneumophila str. Thunder Bay	NC_021350.1	1	0	38 year old male	isolated from a 38 year old male in Northern Ontario, Canada	Humans
GENO1316	Leifsonia xyli subsp. cynodontis DSM 46306	NC_022438.1	1	0	Bermuda grass		Plants
GENO1317	Leifsonia xyli subsp. xyli str. CTCB07	NC_006087	1	0	sugarcane		Plants
GENO1318	Leisingera methylohalidivorans DSM 14336	NC_023135.1,NC_023146.1,NC_023136.1	1	2	seawater collected from a tide pool	isolated from rearings and collectors of the scallop Pecten maximus (in Galicia, Spain), and M. algicola, which was isolated from a stationary culture of the toxin-producing marine dinoflagellate Prorocentrum lima (in Vigo, Spain)	Aquatic
GENO1319	Leptolyngbya sp. PCC 7376	NC_019683.1	1	0	Crystal Cave (limestone)		Extreme
GENO1320	Leptospira biflexa serovar Patoc strain 'Patoc 1 (Ames)'	NC_010842,NC_010845,NC_010846	2	1		stream water	Aquatic
GENO1321	Leptospira biflexa serovar Patoc strain 'Patoc 1 (Paris)'	NC_010602,NC_010843,NC_010844	2	1			Aquatic
GENO1322	Leptospira borgpetersenii serovar Hardjo-bovis JB197	NC_008510,NC_008511	2	0		Strain JB197 was isolated in the U.S. from a beef steer at slaughter	Domestic animals
GENO1323	Leptospira borgpetersenii serovar Hardjo-bovis L550	NC_008508,NC_008509	2	0	human Clinical/Human-associated sample, strain L550 was isolated in Australia from a human patient with leptospirosis contracted from exposure to infected cattle	isolated from a human Clinical/Human-associated sample and will be used for comparative genomics with other Leptospira species	Humans
GENO1324	Leptospira interrogans serovar Copenhageni str. Fiocruz L1-130	NC_005823,NC_005824	2	0	patient with severe leptospirosis during an epidemic	isolated from a patient with severe leptospirosis during an epidemic in 1996	Humans
GENO1325	Leptospira interrogans serovar Lai str. 56601	NC_004342,NC_004343	2	0			Humans
GENO1326	Leptospira interrogans serovar Lai str. IPAV	NC_017551,NC_017552	2	0	high passage avirulent strain	derived by prolonged laboratory passage from a highly virulent ancestral strain isolated in China	Lab/engineered
GENO1327	Leptospirillum ferriphilum ML-04	NC_018649	1	0		isolated from acidic water near a hot spring in Tengchong, Yunnan province of China	Extreme
GENO1328	Leptospirillum ferrooxidans C2-3	NC_017094.1	1	0	fresh volcanic ash deposit	isolated from fresh volcanic ash deposit in the island of Miyake, Japan	Extreme
GENO1329	Leptothrix cholodnii SP-6	NC_010524	1	0	water and flocculent from an artificial iron seep	isolated from water and flocculent from an artificial iron seep in Ithaca, NY	Polluted
GENO1330	Leptotrichia buccalis C-1013-b	NC_013192	1	0	dental plaque	isolated from dental plaque	Humans
GENO1331	Leuconostoc carnosum JB16	NC_018673.1,NC_018675.1,NC_018674.1,NC_018699.1,NC_018698.1	1	4		Isolated from Kimchi	Food
GENO1332	Leuconostoc citreum KM20	NC_010471,NC_010467,NC_010469,NC_010470,NC_010466	1	4	Baechu kimchi		Food
GENO1333	Leuconostoc gasicomitatum LMG 18811	NC_014319	1	0	Modified-atmosphere packaged, tomato-marinated broiler meat strips; Finland		Food
GENO1334	Leuconostoc gelidum JB7	NC_018631.1	1	0		Kimchi, traditional fermented food	Food
GENO1335	Leuconostoc kimchii IMSNU 11154	NC_014136,NC_014131,NC_014135,NC_014132,NC_014133,NC_014134	1	5		Fermented kimchi in Korea	Food
GENO1336	Leuconostoc mesenteroides subsp. mesenteroides ATCC 8293	NC_008531,NC_008496	1	1		fermenting olives	Food
GENO1337	Leuconostoc mesenteroides subsp. mesenteroides J18	NC_016805,NC_016827,NC_016820,NC_016821,NC_016828,NC_016806	1	5		Isolated from baechu (Chinese cabbage) kimchi fermented at 4 deg C.	Food
GENO1338	Leuconostoc sp. C2	NC_015734	1	0	Fermented food		Food
GENO1339	Liberibacter crescens BT-1	NC_019907.1	1	0		mountain papaya	Plants
GENO1340	Listeria innocua Clip11262	NC_003212,NC_003383	1	1		dairy products (cheese) from Morocco	Food
GENO1341	Listeria ivanovii	NC_016011	1	0	infected ewe	isolated from an infected ewe and has a lower virulence than the type strain	Domestic animals
GENO1342	Listeria monocytogenes 07PF0776	NC_017728.1	1	0			Humans
GENO1343	Listeria monocytogenes 08-5923	NC_013768	1	0		Human, canada	Humans
GENO1344	Listeria monocytogenes 10403S	NC_017544	1	0	mice	streptomycin resistant isolate of strain 10403	Wild animals
GENO1345	Listeria monocytogenes 8-5578	NC_013766,NC_013767	1	1		human	Humans
GENO1346	Listeria monocytogenes ATCC 19117	NC_018584.1	1	0		Sheep	Domestic animals
GENO1347	Listeria monocytogenes EGD	NC_022568	1	0	rabbit tissue		Domestic animals
GENO1348	Listeria monocytogenes EGD-e	NC_003210	1	0	the strain EGD, animal isolate		Domestic animals
GENO1349	Listeria monocytogenes Finland 1998	NC_017547	1	0	food-borne pathogen		Food
GENO1350	Listeria monocytogenes FSL R2-561	NC_017546	1	0			Food
GENO1351	Listeria monocytogenes HCC23	NC_011660	1	0	channel catfish	isolated from channel catfish	Wild animals
GENO1352	Listeria monocytogenes J016	NC_017545	1	0	A deli in the United States in 2000 during an epidemic outbreak		Food
GENO1353	Listeria monocytogenes J1-220	NC_021830	1	0	J1-220, involved in an outbreak associated with vegetables.		Food
GENO1354	Listeria monocytogenes J1776	NC_021839,NC_022046	1	1			Food
GENO1355	Listeria monocytogenes J1816	NC_021829	1	0	involved in the 2002 U.S. outbreak associated with turkey deli meat		Food
GENO1356	Listeria monocytogenes J1926	NC_021840,NC_022051	1	1			Food
GENO1357	Listeria monocytogenes J2-031	NC_021837	1	0			Food
GENO1358	Listeria monocytogenes J2-064	NC_021824	1	0			Food
GENO1359	Listeria monocytogenes J2-1091	NC_021825	1	0			Food
GENO1360	Listeria monocytogenes L312	NC_018642.1	1	0		Cheese	Food
GENO1361	Listeria monocytogenes La111	NC_020557.1	1	0	two different Danish fish processers	isolated six years apart from two different Danish fish processers	Polluted
GENO1362	Listeria monocytogenes M7	NC_017537	1	0		cows milk	Domestic animals
GENO1363	Listeria monocytogenes N1-011A	NC_021826,NC_022045	1	1			Food
GENO1364	Listeria monocytogenes N53-1	NC_020558.1	1	0	two different Danish fish processers; aquaculture waste		Polluted
GENO1365	Listeria monocytogenes R2-502	NC_021838,NC_021828	1	1	responsible for a gastrointestinal listeriosis outbreak in the US in 1994	food isolate	Food
GENO1366	Listeria monocytogenes serotype 1/2b str. SLCC2755	NC_018587.1,NC_014495.1	1	1	Domestic chinchila	chinchilla	Domestic animals
GENO1367	Listeria monocytogenes serotype 1/2c str. SLCC2372	NC_018588.1,NC_018889	1	1		Human, UK	Humans
GENO1368	Listeria monocytogenes serotype 4a str. L99	NC_017529	1	0	Originally isolated from contaminated food by Kampelmacher in 1950s in the Netherlands.	Cheese, Netherlands	Food
GENO1369	Listeria monocytogenes serotype 4b str. CLIP 80459	NC_012488	1	0	Meat product, France	Outbreak	Food
GENO1370	Listeria monocytogenes serotype 4b str. F2365	NC_002973	1	0		isolated in 1985 in California, USA, during an outbreak of listeriosis among patients with AIDS	Humans
GENO1371	Listeria monocytogenes serotype 4b str. LL195	NC_019556.1	1	0		isolated from Swiss Listeriosis epidemic	Humans
GENO1372	Listeria monocytogenes serotype 7 str. SLCC2482	NC_018591.1	1	0		human 1966	Humans
GENO1373	Listeria monocytogenes SLCC2376	NC_018590.1	1	0		Poultry	Domestic animals
GENO1374	Listeria monocytogenes SLCC2378	NC_018585.1	1	0		poultry	Domestic animals
GENO1375	Listeria monocytogenes SLCC2479	NC_018589.1	1	0	unknown origin		unknown
GENO1376	Listeria monocytogenes SLCC2540	NC_018586.1	1	0		Human, USA	Humans
GENO1377	Listeria monocytogenes SLCC5850	NC_018592.1	1	0		Rabbit, UK	Domestic animals
GENO1378	Listeria monocytogenes SLCC7179	NC_018593.1	1	0		cheese, Austria	Food
GENO1379	Listeria monocytogenes strain C1-387	NC_021823	1	0			Food
GENO1380	Listeria monocytogenes strain J1817	NC_021827,NC_022047	1	1	2002 U.S. outbreak associated with turkey deli meat		Food
GENO1381	Listeria seeligeri serovar 1/2b str. SLCC3954	NC_013891	1	0		Soil	Soils
GENO1382	Listeria welshimeri serovar 6b str. SLCC5334	NC_008555	1	0		decaying plant material	Plants
GENO1383	Listonella anguillarum M3	NC_022223.1,NC_022224.1,NC_022225.1	2	1	flounder (Paralichthys olivaceous), is presented	isolated from flounder (Paralichthys olivaceous), is presented	Wild animals
GENO1384	Lysinibacillus sphaericus C3-41	NC_010382,NC_010381	1	1	mosquito breeding site	isolated from a mosquito breeding site in China	Symbionts
GENO1385	Macrococcus caseolyticus JCSC5402	NC_011999,NC_011996,NC_011995,NC_011997,NC_011998,NC_012000,NC_012001,NC_012002,NC_012003	1	8	animal meat	isolated from animal meat in a supermarket	Food
GENO1386	Magnetococcus sp. MC-1	NC_008576	1	0	water from the Pettaquamscutt Estuary,	isolated from water from the Pettaquamscutt Estuary, in Rhode Island, USA	Aquatic
GENO1387	Magnetospirillum magneticum AMB-1	NC_007626	1	0		Pond water in Tokyo Japan	Aquatic
GENO1388	Mahella australiensis 50-1 BON	NC_015520	1	0		Riverslea oil field in the Bowen-Surat basin, Australia	Extreme
GENO1389	Mannheimia haemolytica D153	NC_021743.1	1	0	feedlot; body_site: lung; sample_type: lung specimen	bovine	Domestic animals
GENO1390	Mannheimia haemolytica D171	NC_021738.1	1	0	pneumonic lung specimen from feedlot steer		Domestic animals
GENO1391	Mannheimia haemolytica D174	NC_021739.1	1	0	pneumonic lung specimen from feedlot steer		Domestic animals
GENO1392	Mannheimia haemolytica M42548	NC_021082.1	1	0	upper respiratory tract and nasopharynx ; Isolated from a case of bovine respiratory disease.	upper respiratory tract and nasopharynx	Domestic animals
GENO1393	Mannheimia haemolytica USDA-ARS-USMARC-183	NC_020833.1	1	0	cattle		Domestic animals
GENO1394	Mannheimia haemolytica USDA-ARS-USMARC-185	NC_020834.1	1	0	mucus	cattle	Domestic animals
GENO1395	Mannheimia haemolytica USMARC_2286	NC_021883.1	1	0	feedlot cattle		Domestic animals
GENO1396	Mannheimia succiniciproducens MBEL55E	NC_006300	1	0	bovine rumen	isolated from a bovine rumen and will provide information on the protiens involved in succinc acid production	Domestic animals
GENO1397	Maribacter sp. HTCC2170	NC_014472	1	0	coastal area of Newport, Oregon at a depth of 10 meters	collected from the coastal area of Newport, Oregon at a depth of 10 meters and was isolated by plating on solid media.	Aquatic
GENO1398	Maricaulis maris MCS10	NC_008347	1	0	Puget Sound	isolated from Puget Sound in Washington and will be used for comparative analysis	Aquatic
GENO1399	Marinithermus hydrothermalis DSM 14884	NC_015387	1	0		eep-sea hydrothermal vent chimney sample collected from the Suiyo Seamount in the Izu-Bonin Arc, Japan, at a depth of 1,385 m	Extreme
GENO1400	Marinitoga piezophila KA3	NC_016748,NC_016751	1	1		deep-sea hydrothermal vent chimney at a depth of 2630 meters on the East-Pacific Rise	Extreme
GENO1401	Marinobacter adhaerens HP15	NC_017506,NC_017507,NC_017508	1	2		isolated from marine particles sampled in the German Wadden Sea	Aquatic
GENO1402	Marinobacter aquaeolei VT8	NC_008740,NC_008739,NC_008738	1	2	oil well off the coast of Vietnam	isolated from an oil well off the coast of Vietnam	Extreme
GENO1403	Marinobacter hydrocarbonoclasticus ATCC 49840	NC_017067.1	1	0		polluted seawater and sediments near a petroleum refinery, Gulf of Fos, Mediterranean coast of France	Polluted
GENO1404	Marinobacter sp. BSs20148	NC_018268.1	1	0		isolated from marine sediment collected from the Arctic Ocean at a water depth of 3,800 m	Aquatic
GENO1405	Marinomonas mediterranea MMB-1	NC_015276	1	0		Mediterranean seawater from the southeastern coast of Spain, 1995	Aquatic
GENO1406	Marinomonas posidonica IVIA-Po-181	NC_015559	1	0		seagrass Posidonia oceanica in different meadows in the coast of the 76 Balearic Islands (Spain)	Aquatic
GENO1407	Marinomonas sp. MWYL1	NC_009654	1	0		Isolated from root surface of the salt marsh grass Spartina anglica, near the North Norfolk (England) village of Stiffkey	Soils
GENO1408	Marivirga tractuosa DSM 4126	NC_014759,NC_014750	1	1		beach sand from Nha Trang	Aquatic
GENO1409	Megamonas hypermegale ART12/1	NC_021041	1	0	clinical isolate		Humans
GENO1410	Megasphaera elsdenii DSM 20460	NC_015873	1	0		Rumen of sheep	Domestic animals
GENO1411	Meiothermus ruber DSM 1279	NC_013946	1	0	hot spring	isolated from a hot spring	Extreme
GENO1412	Meiothermus silvanus DSM 9946	NC_014212,NC_014213,NC_014214	1	2	hot spring	isolated from a hot spring in Portugal	Extreme
GENO1413	Melioribacter roseus P3M	NC_018178.1	1	0		microbial mat, developing on the wooden surface of a chute, under the flow of hot water coming from an oil exploring well	Extreme
GENO1414	Melissococcus plutonius ATCC 35311	NC_015516,NC_015517	1	1		insect (honey bee larvae)	Symbionts
GENO1415	Melissococcus plutonius DAT561	NC_016938.1,NC_018265.1	1	1		isolated from diseased honeybees larvae with clinical signs of EFB in Japan	Symbionts
GENO1416	Mesoplasma florum L1	NC_006055	1	0	the surface of the lemon tree flower	isolated from the surface of the lemon tree flower	Plants
GENO1417	Mesoplasma florum W37	NC_022583.1	1	0	Solidago sp	Isolated from a Solidago sp	Plants
GENO1418	Mesorhizobium ciceri biovar biserrulae WSM1271	NC_014923,NC_014918	1	1		root nodules of the pasture legume Biserrula pelecinus growing in the Mediterranean basin	Soils
GENO1419	Mesorhizobium loti MAFF303099	NC_002678,NC_002679,NC_002682	1	2		Japanese bird's-foot trefoil	Plants
GENO1420	Methylacidiphilum infernorum V4	NC_010794	1	0		isolated from the Hell's Gate geothermal area in New Zealand	Extreme
GENO1421	Methylibium petroleiphilum PM1	NC_008825,NC_008826	1	1	the biofilter of a treatment plant	isolated in 1998 from the biofilter of a treatment plant in an oil refinery in Los Angeles, California	Polluted
GENO1422	Methylobacillus flagellatus KT	NC_007947	1	0	activated sludge found at the wastewater treatment plant	isolated from activated sludge found at the wastewater treatment plant in Moscow, Russia and is the fastest growing methylotroph discovered	Polluted
GENO1423	Methylobacterium chloromethanicum CM4	NC_011757,NC_011760,NC_011758	1	2		Soil at a petrochemical factory in Tatarstan Russia	Polluted
GENO1424	Methylobacterium extorquens AM1	NC_012808,NC_012807,NC_012809,NC_012810,NC_012811	1	4		First isolated in 1960 in Oxford, England, as an airborne contaminant growing on methylamine.	unknown
GENO1425	Methylobacterium extorquens DM4	NC_012988,NC_012989,NC_012987	1	2	soil contaminated with halogenated (chlorine-containing) hydrocarbons	isolated from soil contaminated with halogenated (chlorine-containing) hydrocarbons	Polluted
GENO1426	Methylobacterium extorquens PA1	NC_010172	1	0	Tree		Plants
GENO1427	Methylobacterium nodulans ORS 2060	NC_011894,NC_011887,NC_011893,NC_011895,NC_011888,NC_011889,NC_011890,NC_011892	1	7		Root nodules from the legume Crotalaria	Soils
GENO1428	Methylobacterium populi BJ001	NC_010725,NC_010721,NC_010727	1	2		poplar plantlets and from tissue cultures (Populus deltoidesxnigra DN34) that were developed initially from surface-sterilized exPlants and maintained under axenic conditions	Plants
GENO1429	Methylobacterium radiotolerans JCM 2831	NC_010505,NC_010509,NC_010510,NC_010514,NC_010502,NC_010504,NC_010517,NC_010518,NC_010507	1	8		unpolished rice	Plants
GENO1430	Methylobacterium sp. 4-46	NC_010511,NC_010374,NC_010373	1	2		Nodulates Lotononis bainesii and a photosynthesizer, unlike other Methylobacterium strains or any of their close relatives	Plants
GENO1431	Methylocella silvestris BL2	NC_011666	1	0		isolated from an acidic forest soil	Extreme
GENO1432	Methylococcus capsulatus str. Bath	NC_002977	1	0		purchased from National Collection of Industrial and Marine Bacteria	unknown
GENO1433	Methylocystis sp. SC2	NC_018485.1	1	0	highly polluted aquifer	isolated from a highly polluted aquifer in Germany	Polluted
GENO1434	Methylomicrobium alcaliphilum	NC_016112	1	0			Extreme
GENO1435	Methylomonas methanica MC09	NC_015572	1	0	coastal seawater	waters obtained from the Bristol Channel just outside of Penarth in the UK which is a large estuary leading to the Irish Sea.	Aquatic
GENO1436	Methylophaga sp. JAM1	NC_017857.1	1	0		isolated from a methanol-fed denitrification system treating seawater at the Montreal Biodome	Polluted
GENO1437	Methylophaga sp. JAM7	NC_017856.1,NC_017858.1	1	1		isolated from a methanol-fed denitrification system treating seawater at the Montreal Biodome	Polluted
GENO1438	Methylotenera mobilis JLW8	NC_012968	1	0		Isolated from Lake Washington in Seattle, Washington, USA.	Aquatic
GENO1439	Methylotenera versatilis 301	NC_014207	1	0		Lake Washington sediment	Aquatic
GENO1440	Methylovorus sp. MP688	NC_014733	1	0	soil	isolated from soil and produces pyrroloquinoline quinone which has potential pharmaceutical applications	Soils
GENO1441	Methylovorus sp. SIP3-4	NC_012969,NC_012970,NC_012972	1	2		Lake Washington sediment	Aquatic
GENO1442	Micavibrio aeruginosavorus ARL-13	NC_016026	1	0	sewage water	sewage water	Polluted
GENO1443	Micavibrio aeruginosavorus EPB	NC_020812	1	0		Saline soil, Israel	Soils
GENO1444	Microbacterium testaceum StLB037	NC_015125	1	0		isolated from potato leaves	Plants
GENO1445	Micrococcus luteus NCTC 2665	NC_012803	1	0		Originally isolated by Alexander Fleming in 1929 as Micrococcus lysodeikticus	Lab/engineered
GENO1446	Microcoleus sp. PCC 7113	NC_019738.1,NC_019742.1,NC_019761.1,NC_019739.1,NC_019760.1,NC_019762.1,NC_019743.1,NC_019741.1,NC_019740.1	1	8	Soil, orchid house	isolated from Soil, orchid house, San Francisco, USA	Soils
GENO1447	Microcystis aeruginosa NIES-843	NC_010296	1	0		Lake Kasumigaura Ibaraki Japan from Otsuka, Shigeto	Aquatic
GENO1448	Microlunatus phosphovorus NM-1	NC_015635	1	0		Activated sludge	Polluted
GENO1449	Micromonospora aurantiaca ATCC 27029	NC_014391	1	0	soil	isolated from soil	Soils
GENO1450	Micromonospora sp. L5	NC_014815	1	0	roots of the Casuarina equisetifolia	isolated from the roots of the Casuarina equisetifolia in Irapuato, Mexico	Soils
GENO1451	Mobiluncus curtisii ATCC 43063	NC_014246	1	0	clinical isolate		Humans
GENO1452	Modestobacter marinus BC501	NC_017955.1	1	0		isolated from a white marble surface in Carrara, Tuscany, Italy	Soils
GENO1453	Moorella thermoacetica ATCC 39073	NC_007644	1	0		Bottom of stagnant ponds	Aquatic
GENO1454	Moraxella catarrhalis RH4	NC_014147	1	0	human blood	isolated from human blood and will be used for comparative analysis	Humans
GENO1455	Morganella morganii subsp. morganii KT	NC_020418	1	0	Isolated from blood during postoperative care of 57-year-old male cancer patient with a gallbladder stone who developed sepsis caused by bacteraemia at Changhua Christian Hospital, Taiwan.		Humans
GENO1456	Muricauda ruestringensis DSM 13258	NC_015945	1	0		Seawater sediment suspension containing hexadecane; Germany, North Sea coast.	Polluted
GENO1457	Mycobacterium abscessus ATCC 19977	NC_010397,NC_010394	1	1		Originally isolated from a human knee infection with subcutaneous abscess-like lesions in 1953.	Humans
GENO1458	Mycobacterium abscessus subsp. bolletii 50594	NC_021282.1,NC_021279.1,NC_021278.1	1	2		patient with a pulmonary infection	Humans
GENO1459	Mycobacterium africanum GM041182	NC_015758	1	0		isolated in The Gambia in 2004 from a 27 year old HIV uninfected male patient	Humans
GENO1460	Mycobacterium avium 104	NC_008595	1	0	AIDS patient and has been characterized for virulence	derived from an AIDS patient and has been characterized for virulence in the murine model of low-dose aerosol infection in that it could colonize the lung, proliferate within the tissue and disseminate to other organs	Humans
GENO1461	Mycobacterium avium subsp. paratuberculosis K-10	NC_002944	1	0	Bovine Johne's disease	isolated from a dairy herd in Wisconsin in the 1970's by investigators from the USDA National Animal Disease Center	Domestic animals
GENO1462	Mycobacterium avium subsp. paratuberculosis MAP4	NC_021200.1	1	0	humans and those associated with bovine Johne¿¿¿¿¿¿¿s disease, we characterized the complete genome sequence of strain MAP4 recovered from the breast milk of a Crohn¿¿¿¿¿¿¿s disease patient	recovered from humans and those associated with bovine Johne¿¿¿¿¿¿¿s disease, we characterized the complete genome sequence of strain MAP4 recovered from the breast milk of a Crohn¿¿¿¿¿¿¿s disease patient	Humans
GENO1463	Mycobacterium bovis AF2122/97	NC_002945	1	0	cow suffering necrotic lesions	isolated in 1997 in the UK from a cow suffering necrotic lesions in lung and bronchomediastinal lymph nodes	Domestic animals
GENO1464	Mycobacterium bovis BCG str. Korea 1168P	NC_020245.2	1	0		derived from an M. bovis strain isolated after 230 serial passages on glycerol-potato-bile medium from 1908 to 1921 by Albert Calmette and Camille Guérin at the Institut Pasteur in Lille, France	Lab/engineered
GENO1465	Mycobacterium bovis BCG str. Mexico	NC_016804	1	0	used to create vaccine		Lab/engineered
GENO1466	Mycobacterium bovis BCG str. Pasteur 1173P2	NC_008769	1	0		vaccine related	Lab/engineered
GENO1467	Mycobacterium bovis BCG str. Tokyo 172	NC_012207	1	0		used for tuberculosis vaccine	Lab/engineered
GENO1468	Mycobacterium canettii CIPT 140010059	NC_015848	1	0	clinical isolate		Humans
GENO1469	Mycobacterium canettii CIPT 140060008	NC_019950.1	1	0	Pulmonary	human Clinical/Human-associated isolates	Humans
GENO1470	Mycobacterium canettii CIPT 140070008	NC_019965.1	1	0	Lymph node	human Clinical/Human-associated isolates	Humans
GENO1471	Mycobacterium canettii CIPT 140070010	NC_019951.1	1	0	Skin	human Clinical/Human-associated isolates	Humans
GENO1472	Mycobacterium canettii CIPT 140070017	NC_019952.1	1	0	Lymph node	human Clinical/Human-associated isolates	Humans
GENO1473	Mycobacterium chubuense NBB4	NC_018027.1,NC_018023.1,NC_018022.1	1	2	Estuarine Sediment	soils and sediments from the Sydney region (New South Wales, Australia)	Aquatic
GENO1474	Mycobacterium gilvum PYR-GCK	NC_009338,NC_009340,NC_009341,NC_009339	1	3	river sediment	isolated from river sediment and will be used for comparative genomics	Aquatic
GENO1475	Mycobacterium gilvum Spyr1	NC_014814,NC_014811,NC_014812	1	2	Isolated from Perivleptos, a creosote polluted site in Epirus, Greece (12 Km North of the city of Ioannina), where a wood preserving industry was operating for over 30 years.		Polluted
GENO1476	Mycobacterium indicus pranii MTCC 9506	NC_018612.1	1	0			Lab/engineered
GENO1477	Mycobacterium intracellulare ATCC 13950	NC_016946	1	0	Isolated from a Korean patient		Humans
GENO1478	Mycobacterium intracellulare MOTT-02	NC_016947.1	1	0		Korean patients	Humans
GENO1479	Mycobacterium intracellulare MOTT-64	NC_016948.1	1	0	clinical isolate		Humans
GENO1480	Mycobacterium kansasii ATCC 12478	NC_022663,NC_022654	1	0	clinical isolate		Humans
GENO1481	Mycobacterium leprae Br4923	NC_011896	1	0	human skin biopsy	isolated from a human skin biopsy in Brazil, and passaged in nude mice and armadillos	Humans
GENO1482	Mycobacterium leprae TN	NC_002677	1	0		This strain (TN) was passaged through an armadillo in Tamil Nadu, India	Wild animals
GENO1483	Mycobacterium liflandii 128FXT	NC_020133,NC_011355	1	1	Originally isolated from infected Xenopus tropicalis at the University of California, Berkeley.	frog	Wild animals
GENO1484	Mycobacterium marinum M	NC_010612,NC_010604	1	1	human		Humans
GENO1485	Mycobacterium massiliense str. GO 06	NC_018150.1	1	0	wound samples of patients submitted to arthroscopic and laparoscopic surgeries had its genome sequenced	recovered from wound samples of patients submitted to arthroscopic and laparoscopic surgeries had its genome sequenced	Humans
GENO1486	Mycobacterium neoaurum VKM Ac-1815D	NC_023036	1	0	originally isolated from soil samples		Soils
GENO1487	Mycobacterium rhodesiae NBB3	NC_016604	1	0	Estuarine Sediment	soils and sediments from the Sydney region (New South Wales, Australia)	Aquatic
GENO1488	Mycobacterium smegmatis JS623	NC_019966.1,NC_019959.1,NC_019958.1,NC_019957.1	1	3	Soil	derived from sandy garden soil (Panama City, Fla.)	Soils
GENO1489	Mycobacterium smegmatis MC2 155	NC_018289	1	0			Lab/engineered
GENO1490	Mycobacterium smegmatis str. MC2 155	NC_008596	1	0	Mutant of M smegmatis isolated on 1990	isolated in 1990	Lab/engineered
GENO1491	Mycobacterium sp. JDM601	NC_015576	1	0		patient with tubersulosis-like disease and with high resistance to various antibiotics	Humans
GENO1492	Mycobacterium sp. JLS	NC_009077	1	0	creosote-contaminated soil from the Champion International Superfund site	isolated from creosote-contaminated soil from the Champion International Superfund site in Libby, Montana	Polluted
GENO1493	Mycobacterium sp. KMS	NC_008705,NC_008704,NC_008703	1	2	creosote-contaminated soil from the Champion International Superfund site	isolated from creosote-contaminated soil from the Champion International Superfund site in Libby, Montana	Polluted
GENO1494	Mycobacterium sp. MCS	NC_008146,NC_008147	1	1		Creosote-contaminated soil from the Champion International Superfund site in Libby Montana	Polluted
GENO1495	Mycobacterium sp. MOTT36Y	NC_017904.1	1	0	Korean patient	isolated Mycobacterium sp	Humans
GENO1496	Mycobacterium tuberculosis 7199-99	NC_020089	1	0			Humans
GENO1497	Mycobacterium tuberculosis CAS/NITR204	NC_021193.1	1	0	Tamilnadu, India was performed using paired read sequencing on Illumina Hiseq 2000	isolate from Tamilnadu, India was performed using paired read sequencing on Illumina Hiseq 2000	Humans
GENO1498	Mycobacterium tuberculosis CCDC5079	NC_017523	1	0		Collected from patients with secondary pulmonary tuberculosis at a hospital in Fujian Province, China, in 2004.	Humans
GENO1499	Mycobacterium tuberculosis CCDC5079	NC_021251	1	0			Humans
GENO1500	Mycobacterium tuberculosis CCDC5180	NC_017522	1	0	patient with secondary pulmonary tuberculosis	isolated in 2004 from a patient with secondary pulmonary tuberculosis	Humans
GENO1501	Mycobacterium tuberculosis CDC1551	NC_002755	1	0	clothing factory worker from the Kentucky/Tennessee, USA, region	isolate from a clothing factory worker from the Kentucky/Tennessee, USA, region	Humans
GENO1502	Mycobacterium tuberculosis CTRI-2	NC_017524	1	0		isolated in Russia belongs to AI family (according to RFLP genotyping)	Humans
GENO1503	Mycobacterium tuberculosis EAI5	NC_021740.1	1	0	Mumbai was isolated and whole genome was sequenced using Illumina Sequencing	is from Mumbai was isolated and whole genome was sequenced using Illumina Sequencing	Humans
GENO1504	Mycobacterium tuberculosis EAI5/NITR206	NC_021194.1	1	0	Tamilnadu, India was performed using paired read sequencing on Illumina Hiseq 2000	isolate from Tamilnadu, India was performed using paired read sequencing on Illumina Hiseq 2000	Humans
GENO1505	Mycobacterium tuberculosis Erdman = ATCC 35801	NC_020559	1	0	Isolated from human sputum at Mayo Clinic, Rochester, Minnesota.		Humans
GENO1506	Mycobacterium tuberculosis F11	NC_009565	1	0	tuberculosis patients during a TB epidemic	recovered from tuberculosis patients during a TB epidemic in the Western Cape of South Africa	Humans
GENO1507	Mycobacterium tuberculosis H37Ra	NC_009525	1	0	avirulent strain derived from its virulentparent strain H37	derived from its virulentparent strain H37 (isolated from a 19 year-old male patient with chronic pulmonary tuberculosis by Edward R. Baldwin in 1905) through a process of aging and dissociation from in vitro culture in 1935	Humans
GENO1508	Mycobacterium tuberculosis H37Rv	NC_000962	1	0	derived from the original human-lung H37 isolate	derived from the original human-lung H37 isolate in 1934, and has been used extensively worldwide in biomedical research	Humans
GENO1509	Mycobacterium tuberculosis H37Rv (Broad)	NC_000962	1	0		Isolated from human lung in 1905 and passaged outside of the human host.	Humans
GENO1510	Mycobacterium tuberculosis H37RvAE	NC_018143	1	0	derived from the original human-lung H37 isolate	lab strain	Lab/engineered
GENO1511	Mycobacterium tuberculosis Haarlem	NC_022350	1	0	isolated from Harleem, Netherlands		Humans
GENO1512	Mycobacterium tuberculosis KZN 1435	NC_012943	1	0	patient	isolated from a patient in KwaZulu-Natal, South Africa	Humans
GENO1513	Mycobacterium tuberculosis KZN 4207 (Broad)	NC_016768	1	0		Patient in KwaZulu-Natal, South Africa	Humans
GENO1514	Mycobacterium tuberculosis KZN 605	NC_018078	1	0	patients from KwaZulu-Natal region		Humans
GENO1515	Mycobacterium tuberculosis RGTB327	NC_017026.1	1	0	isolated from sputum samples of patients	Clinical/Human-associated isolates of Mycobacterium tuberculosis isolated from Kerala, India.	Humans
GENO1516	Mycobacterium tuberculosis RGTB423	NC_017528.1	1	0	isolated from sputum samples of patients	Clinical/Human-associated isolates of Mycobacterium tuberculosis isolated from Kerala, India.	Humans
GENO1517	Mycobacterium tuberculosis str. Beijing/NITR203	NC_021054.1	1	0	Tamilnadu, India was performed using paired read sequencing on Illumina Hiseq 2000	isolate from Tamilnadu, India was performed using paired read sequencing on Illumina Hiseq 2000	Humans
GENO1518	Mycobacterium tuberculosis str. Haarlem/NITR202	NC_021192.1	1	0	Tamilnadu, India was performed using paired read sequencing on Illumina Hiseq 2000	isolate from Tamilnadu, India was performed using paired read sequencing on Illumina Hiseq 2000	Humans
GENO1519	Mycobacterium tuberculosis UT205	NC_016934	1	0	Isolated from sputum of a 33-year-old man with recently diagnosed tuberculosis.	Sputum of a tuberculosis patient, Medell?n, Antioquia, Colombia.	Humans
GENO1520	Mycobacterium ulcerans Agy99	NC_008611,NC_005916	1	1		ulcerative lesion on the right elbow of a female patient from the Ga district of Ghana in 1999	Humans
GENO1521	Mycobacterium vanbaalenii PYR-1	NC_008726	1	0	contaminated sites exposed to petrogenic chemicals	isolated from contaminated sites exposed to petrogenic chemicals in the watershed of Redfish Bay, Texas, in 1986	Polluted
GENO1522	Mycobacterium yongonense 05-1390	NC_021715.1,NC_020275.1,NC_020276.1	1	2		pulmonary patient	Humans
GENO1523	Mycoplasma agalactiae 5632	NC_013948.1	1	0		Goat in Spain	Domestic animals
GENO1524	Mycoplasma agalactiae PG2	NC_009497	1	0		Goat in Spain	Domestic animals
GENO1525	Mycoplasma arthritidis 158L3-1	NC_011025	1	0		MAV1 lysogen strain 158L3-1 of the parent strain 158.	Lab/engineered
GENO1526	Mycoplasma bovis HB0801	NC_018077.1	1	0	the lung of an infected cattle from the farm	isolated from the lung of an infected cattle from the farm in the city of Yingcheng in Hubei province, China	Domestic animals
GENO1527	Mycoplasma bovis Hubei-1	NC_015725	1	0		isolated in 2008 that caused calf pneumonia on a Chinese farm	Domestic animals
GENO1528	Mycoplasma bovis PG45	NC_014760	1	0		bovine mastitis	Domestic animals
GENO1529	Mycoplasma capricolum subsp. capricolum ATCC 27343	NC_007633	1	0		caprine (Goat)	Domestic animals
GENO1530	Mycoplasma conjunctivae HRC/581	NC_012806	1	0		sheep and goats in naturally occurring outbreaks of keratoconjunctivitis (pink-eye)	Domestic animals
GENO1531	Mycoplasma crocodyli MP145	NC_014014	1	0		joint of a crocodile with exudative polyarthritis	Wild animals
GENO1532	Mycoplasma cynos C142	NC_019949.1	1	0	dog with canine infectious respiratory disease (CIRD)	isolated from a dog with canine infectious respiratory disease (CIRD) in the USA	Domestic animals
GENO1533	Mycoplasma fermentans JER	NC_014552	1	0		Respiratory and urogenital tract of immunocompromised humans	Humans
GENO1534	Mycoplasma fermentans M64	NC_014921	1	0		a non-AIDS patient with acute respiratory disease	Humans
GENO1535	Mycoplasma fermentans PG18	NC_021002	1	0	genital ulcer	isolated from a genital ulcer and will be used for comparative analysis	Humans
GENO1536	Mycoplasma gallisepticum CA06_2006.052-5-2P	NC_018412.1	1	0	House finch-associated HFMG	house finches in different years and different states	Wild animals
GENO1537	Mycoplasma gallisepticum NC06_2006.080-5-2P	NC_018411.1	1	0		house finches in different years and different states	Wild animals
GENO1538	Mycoplasma gallisepticum NC08_2008.031-4-3P	NC_018413.1	1	0		house finches in different years and different states	Wild animals
GENO1539	Mycoplasma gallisepticum NC95_13295-2-2P	NC_018407.1	1	0		house finches in different years and different states	Wild animals
GENO1540	Mycoplasma gallisepticum NC96_1596-4-2P	NC_018408.1	1	0	iaolated in north carolina	animal pathogen	Wild animals
GENO1541	Mycoplasma gallisepticum NY01_2001.047-5-1P	NC_018409.1	1	0		house finches in different years and different states	Wild animals
GENO1542	Mycoplasma gallisepticum str. F	NC_017503	1	0		12-Year Epizootic in House Finche populations starting in Washington, D. C. in 1994	Wild animals
GENO1543	Mycoplasma gallisepticum str. R(high)	NC_017502	1	0		Clonal isolate	Lab/engineered
GENO1544	Mycoplasma gallisepticum str. R(low)	NC_004829	1	0		Clonal isolate	Lab/engineered
GENO1545	Mycoplasma gallisepticum VA94_7994-1-7P	NC_018406.1	1	0		house finches in different years and different states	Wild animals
GENO1546	Mycoplasma gallisepticum WI01_2001.043-13-2P	NC_018410.1	1	0		house finches in different years and different states	Wild animals
GENO1547	Mycoplasma genitalium G37	NC_000908	1	0	male patient with nongonococcal urethritis	isolated as a urethral specimen from a male patient with nongonococcal urethritis	Humans
GENO1548	Mycoplasma genitalium M2288	NC_018498.1	1	0		isolated originally from male with symptomatic urethritis at Copenhagen, Denmark	Humans
GENO1549	Mycoplasma genitalium M2321	NC_018495.1	1	0		isolated originally from male with symptomatic urethritis at Copenhagen, Denmark	Humans
GENO1550	Mycoplasma genitalium M6282	NC_018496.1	1	0		isolated originally from male with symptomatic urethritis at Miyazaki, Japan	Humans
GENO1551	Mycoplasma genitalium M6320	NC_018497.1	1	0		isolated originally from male with symptomatic urethritis in Australia	Humans
GENO1552	Mycoplasma haemocanis str. Illinois	NC_016638	1	0		blood of naturally infected dog	Domestic animals
GENO1553	Mycoplasma haemofelis str. Langford 1	NC_014970	1	0		blood taken from an experimentally infected specific pathogen free (SPF)-derived cat at a time of high parasitemia	Domestic animals
GENO1554	Mycoplasma hominis PG21 ATCC 23114	NC_013511.1	1	0		Human rectal swab	Humans
GENO1555	Mycoplasma hyopneumoniae 168	NC_017509	1	0	isolated from No. 168 Er-hua-nian pig	isolated from No. 168 Er-hua-nian pig (Chinese local breed, very sensitive to M. hyopneumoniae) in China	Domestic animals
GENO1556	Mycoplasma hyopneumoniae 168-L	NC_021283.1	1	0	the virulent parent strain 168	This field strain was gradually attenuated by more than 300 continuous passages through KM2 cell-free medium (a modified Friis medium) and the 380th passage was named strain 168-L	Lab/engineered
GENO1557	Mycoplasma hyopneumoniae 232	NC_006360	1	0	porcine isolate		Domestic animals
GENO1558	Mycoplasma hyopneumoniae 7422	NC_021831.1	1	0		isolated from an infected swine in Lindóia do Sul, Santa Catarina, Brazil	Domestic animals
GENO1559	Mycoplasma hyopneumoniae 7448	NC_007332	1	0	infected pig	isolated from an infected pig in Lindoia do Sul, Santa Catarina, in Brazil	Domestic animals
GENO1560	Mycoplasma hyopneumoniae J	NC_007295	1	0	agricultural sample	isolated from an agricultural sample	Soils
GENO1561	Mycoplasma hyorhinis DBS 1050	NC_022807.1	1	0		Swiss albino cell culture	Lab/engineered
GENO1562	Mycoplasma hyorhinis GDL-1	NC_016829	1	0	tissue culture isolate		Lab/engineered
GENO1563	Mycoplasma hyorhinis HUB-1	NC_014448	1	0	the respiratory tract of swine	isolate from the respiratory tract of swine	Domestic animals
GENO1564	Mycoplasma hyorhinis MCLD	NC_017519	1	0	the melanoma cell line LB33 mel A1	isolated from the melanoma cell line LB33 mel A1	Lab/engineered
GENO1565	Mycoplasma hyorhinis SK76	NC_019552.1	1	0	cloned isolate	Complete genome of M.hyorhinis Strain SK76. Arthritogenic strain of M.hyorhinis in swine model. Cloned isolate.	Lab/engineered
GENO1566	Mycoplasma leachii 99/014/6	NC_017521	1	0	calf leg joint suffering from arthritis	isolated from a calf leg joint suffering from arthritis	Domestic animals
GENO1567	Mycoplasma leachii PG50	NC_014751	1	0		Cattle suffering from arthritis and mastitis in Australia	Domestic animals
GENO1568	Mycoplasma mobile 163K	NC_006908	1	0	the gills of a fresh-water fish, the tench	isolated (1984) from the gills of a fresh-water fish, the tench	Wild animals
GENO1569	Mycoplasma mycoides subsp. capri LC str. 95010	NC_015407,NC_015431	1	1		isolated from a young female goat (alpine breed) with polyarthritis	Domestic animals
GENO1570	Mycoplasma mycoides subsp. mycoides SC str. Gladysdale	NC_021025	1	0	cattle	isolated prior to 1964 from cattle in Australia	Domestic animals
GENO1571	Mycoplasma mycoides subsp. mycoides SC str. PG1	NC_005364	1	0	Bovine		Domestic animals
GENO1572	Mycoplasma ovis str. Michigan	NC_023062.1	1	0	blood	sheep	Domestic animals
GENO1573	Mycoplasma parvum str. Indiana	NC_022575.1	1	0	blood	pig	Domestic animals
GENO1574	Mycoplasma penetrans HF-2	NC_004432	1	0	the tracheal aspirate of a previously healthy HIV-negative patient with severe respiratory symptoms caused	isolated from the tracheal aspirate of a previously healthy HIV-negative patient with severe respiratory symptoms caused by this infection	Humans
GENO1575	Mycoplasma pneumoniae 309	NC_016807	1	0		Isolated from a pneumonia patient in Hokkaido, Japan in 1998.	Humans
GENO1576	Mycoplasma pneumoniae FH	NC_017504	1	0		Isolated by Hayflick from monkey kidney tissue-culture fluids of the FH strain (Eaton Agent Virus) supplied by C. Liu, who recovered this strain in embryonated eggs from a student with atypical pneumonia.	Humans
GENO1577	Mycoplasma pneumoniae M129	NC_000912	1	0	patient with atypical pneumonia	Clinical/Human-associated isolate from a patient with atypical pneumonia	Humans
GENO1578	Mycoplasma pneumoniae M129-B7	NC_020076	1	0	Homo sapiens		Humans
GENO1579	Mycoplasma pulmonis UAB CTIP	NC_002771	1	0		Originally isolated from a mouse with natural respiratory mycoplasmosis.	Wild animals
GENO1580	Mycoplasma putrefaciens KS1	NC_015946	1	0	goat with arthritis	isolated from a goat with arthritis	Domestic animals
GENO1581	Mycoplasma putrefaciens Mput9231	NC_021083.1	1	0	wild goat		Wild animals
GENO1582	Mycoplasma suis KI3806	NC_015153	1	0	blood	Isolated from blood of infected pigs.	Domestic animals
GENO1583	Mycoplasma suis str. Illinois	NC_015155	1	0	blood of an infected pig	harvested from blood of an infected pi	Domestic animals
GENO1584	Mycoplasma synoviae 53	NC_007294	1	0	broiler breeder	isolated from a broiler breeder in the state of Parana in Brazil	Domestic animals
GENO1585	Mycoplasma wenyonii str. Massachusetts	NC_018149.1	1	0		white blood cells depleted EDTA blood sample of a cow	Domestic animals
GENO1586	Myxococcus fulvus HW-1	NC_015711	1	0	seawater	isolated from seawater in China	Aquatic
GENO1587	Myxococcus stipitatus DSM 14675	NC_020126.1	1	0		obtained from the Deutsche Sammlung von Mikroorganismen and Zellkulturen GmbH (DSMZ)	unknown
GENO1588	Myxococcus xanthus DK 1622	NC_008095	1	0			unknown
GENO1589	Nakamurella multipartita DSM 44233	NC_013235	1	0	activated sludge	isolated from activated sludge and is able in store polysaccharides inside the cell	Polluted
GENO1590	Natranaerobius thermophilus JW/NM-WN-LF	NC_010718,NC_010724,NC_010715	1	2		sediment of the sunheated Lake Fazda (Wadi An Natrun, Egypt). Solar-heated, alkaline, hypersaline lake of Wadi An Natrun, Egypt	Extreme
GENO1591	Nautilia profundicola AmH	NC_012115	1	0	epidermis of Alvinella pompejan	This strain was isolated from the epidermis of Alvinella pompejan	Symbionts
GENO1592	Neisseria gonorrhoeae FA 1090	NC_002946	1	0	patient with disseminated gonococcal infections	isolated from a patient with disseminated gonococcal infections	Humans
GENO1593	Neisseria gonorrhoeae NCCP11945	NC_011035,NC_011034	1	1	vaginal smear of a Korean patient	isolated in 2002 from a vaginal smear of a Korean patient	Humans
GENO1594	Neisseria gonorrhoeae TCDC-NG08107	NC_017511	1	0	male patient	isolated from a male patient in May 2008	Humans
GENO1595	Neisseria lactamica 020-06	NC_014752	1	0	nasopharyngeal culture	isolated from a nasopharyngeal culture	Humans
GENO1596	Neisseria meningitidis 053442	NC_010120	1	0		2003-2005 outbreak of meningococcal disease in China	Humans
GENO1597	Neisseria meningitidis 8013	NC_017501	1	0		blood of a 57-year-old male at the Institut Pasteur	Humans
GENO1598	Neisseria meningitidis alpha14	NC_013016	1	0		isolated from healthy carriers during a carriage study performed in 1999/2000 in Bavaria, Germany	Humans
GENO1599	Neisseria meningitidis alpha710	NC_017505	1	0			Humans
GENO1600	Neisseria meningitidis FAM18	NC_008767	1	0	patient with meningococcal septicemia	isolated from a patient with meningococcal septicemia	Humans
GENO1601	Neisseria meningitidis G2136	NC_017513	1	0	Isolated in United Kingdom in 1986.	Human nasopharynx	Humans
GENO1602	Neisseria meningitidis H44/76	NC_017516	1	0	Isolated in Norway in 1976.	Human nasopharynx	Humans
GENO1603	Neisseria meningitidis M01-240149	NC_017514	1	0	Isolated in United Kindom in 2001.	Human nasopharynx	Humans
GENO1604	Neisseria meningitidis M01-240355	NC_017517	1	0	Isolated in United Kingdom in 2001.	Human nasopharynx	Humans
GENO1605	Neisseria meningitidis M04-240196	NC_017515	1	0	Isolated in United Kingdom in 2004.	Human nasopharynx	Humans
GENO1606	Neisseria meningitidis MC58	NC_003112	1	0	case of invasive infection	isolated from a case of invasive infection	Humans
GENO1607	Neisseria meningitidis NZ-05/33	NC_017518	1	0	Isolated in New Zealand in 2005.	Human nasopharynx	Humans
GENO1608	Neisseria meningitidis WUE 2594	NC_017512	1	0	Isolated in Germany in 1991 from a patient suffering from acute bacterial meningitis.	Human nasopharynx	Humans
GENO1609	Neisseria meningitidis Z2491	NC_003116	1	0		isolated in Gambia in 1983	Humans
GENO1610	Neorickettsia risticii str. Illinois	NC_013009	1	0	horse blood	isolated from horse blood in Maryland	Domestic animals
GENO1611	Neorickettsia sennetsu str. Miyayama	NC_007798	1	0			Humans
GENO1612	Niastella koreensis GR20-10	NC_016609	1	0		Soil cultivated with Korean ginseng; Yeongju region of Korea	Soils
GENO1613	Nitratifractor salsuginis DSM 16511	NC_014935	1	0		Deep-sea hydrothermal vent chimney at the summits of the sulfide mounds in the sediment-hosted back-arc hydrothermal system Iheya North	Extreme
GENO1614	Nitratiruptor sp. SB155-2	NC_009662	1	0	deep-sea hydrothermal vent	isolated from a deep-sea hydrothermal vent in the Iheya North field in the Mid-Okinawa Trough as part of a larger diversity study	Extreme
GENO1615	Nitrobacter hamburgensis X14	NC_007964,NC_007959,NC_007960,NC_007961	1	3	soil	isolated from soil and will be used for comparative genomics with other Nitrobacter spp	Soils
GENO1616	Nitrobacter winogradskyi Nb-255	NC_007406	1	0		Obtained from the American Type Culture Collection as strain ATCC 25391	unknown
GENO1617	Nitrosococcus halophilus Nc4	NC_013958,NC_013960	1	1		a salt lagoon off Sardinia in the Mediterranean Sea, respectively	Aquatic
GENO1618	Nitrosococcus oceani ATCC 19707	NC_007484,NC_007483	1	1		marine	Aquatic
GENO1619	Nitrosococcus watsonii C-113	NC_014315,NC_014317,NC_014316	1	2		Mediterranean Sea, Port Said	Aquatic
GENO1620	Nitrosomonas europaea ATCC 19718	NC_004757	1	0	Wastewater		Polluted
GENO1621	Nitrosomonas eutropha C91	NC_008344,NC_008342,NC_008341	1	2	sewage disposal plant	isolated from a sewage disposal plant in Chicago	Polluted
GENO1622	Nitrosomonas sp. AL212	NC_015221,NC_015222,NC_015223	1	2		laboratory waste water treatment reactor	Polluted
GENO1623	Nitrosomonas sp. Is79A3	NC_015731	1	0		freshwater sediment	Aquatic
GENO1624	Nitrosospira multiformis ATCC 25196	NC_007614,NC_007615,NC_007616,NC_007617	1	3	soil	isolated from soil in Suriname and will be used for comparative genomics with other ammonia-oxidizing bacteria	Soils
GENO1625	Nocardia brasiliensis ATCC 700358	NC_018681	1	0	isolated from a human case		Humans
GENO1626	Nocardia cyriacigeorgica	NC_016887.1	1	0			Humans
GENO1627	Nocardia farcinica IFM 10152	NC_006361,NC_006362,NC_006363	1	2	the bronchus of a male Japanese patient	isolated from the bronchus of a male Japanese patient	Humans
GENO1628	Nocardioides sp. JS614	NC_008699,NC_008697	1	1	soil, Carson, CA, USA		Soils
GENO1629	Nocardiopsis alba ATCC BAA-2165	NC_018524.1	1	0	honeybee guts	isolated from honeybee guts	Symbionts
GENO1630	Nocardiopsis dassonvillei subsp. dassonvillei DSM 43111	NC_014210,NC_014211	1	1	lab strain		Lab/engineered
GENO1631	Nonlabens dokdonensis DSW-6	NC_020156.1	1	0		Isolated from the surface seawater collected between the two main islands of Dokdo, Republic of Korea.	Aquatic
GENO1632	Nostoc azollae 0708	NC_014248,NC_014249,NC_014250	1	2		water fern Azolla filiculoides commonly known as duckweed	Plants
GENO1633	Nostoc punctiforme PCC 73102	NC_010628,NC_010632,NC_010630,NC_010633,NC_010629,NC_010631	1	5	symbiotic association with the gymnosperm cycad Macrozamia sp	isolated from a symbiotic association with the gymnosperm cycad Macrozamia sp	Plants
GENO1634	Nostoc sp. PCC 7107	NC_019676.1	1	0	water from shallow pond		Aquatic
GENO1635	Nostoc sp. PCC 7120	NC_003272,NC_003276,NC_003240,NC_003267,NC_003273,NC_003270,NC_003241	1	6	fresh water		Aquatic
GENO1636	Novosphingobium aromaticivorans DSM 12444	NC_007794,NC_009427,NC_009426	1	2	sample obtained at a depth of 410 m from a borehole sample that was drilled at the Savannah River Site	isolated from a sample obtained at a depth of 410 m from a borehole sample that was drilled at the Savannah River Site in South Carolina, USA, by the Department of Energy	Aquatic
GENO1637	Novosphingobium sp. PP1Y	NC_015580,NC_015579,NC_015582,NC_015583	1	3		isolated from seawater from the harbor of Pozzuoli (Naples, Italy)	Aquatic
GENO1638	Oceanimonas sp. GK1	NC_016745,NC_016746,NC_016747	1	2		isolated from Gavkhouni Wetland in Iran	Extreme
GENO1639	Oceanithermus profundus DSM 14977	NC_014753,NC_014761	1	1		Deep-sea hot vent; 13N, East Pacific Rise	Extreme
GENO1640	Oceanobacillus iheyensis HTE831	NC_004193	1	0	deep sea mud (1050 m) from the Iheya ridge near Okinawa, Japan	isolated from deep sea mud (1050 m) from the Iheya ridge near Okinawa, Japan in 1998	Aquatic
GENO1641	Ochrobactrum anthropi ATCC 49188	NC_009667,NC_009668,NC_009671,NC_009672,NC_009669,NC_009670	2	4		Arsenical cattle-dipping fluid	Polluted
GENO1642	Odoribacter splanchnicus DSM 20712	NC_015160	1	0		wound	Humans
GENO1643	Oenococcus oeni PSU-1	NC_008528	1	0		isolated at Penn State University and is used commercially for malolactic fermentation in wines	unknown
GENO1644	Oligotropha carboxidovorans OM4	NC_017538,NC_017536,NC_017539	1	2		Isolated in 1978 from wastewater in Goettingen, Germany.	Polluted
GENO1645	Oligotropha carboxidovorans OM5	NC_011386	1	0			Extreme
GENO1646	Oligotropha carboxidovorans OM5	NC_015684.1,NC_015689.1,NC_015685.1	1	2		Isolated in 1978 from wastewater in Goettingen, Germany.	Polluted
GENO1647	Olsenella uli DSM 7084	NC_014363	1	0		plaque from human gingival crevices	Humans
GENO1648	Onion yellows phytoplasma OY-M	NC_005303	1	0	wild-type disease-causing strain (OY-W; onions yellow disease)	derived from a wild-type disease-causing strain (OY-W; onions yellow disease) which was isolated in Saga Prefecture, Japan, in 1982, and shows mild symptoms and does not cause stunting nor phloem hyperplasia (excessive increase in number of cells)	Plants
GENO1649	Opitutus terrae PB90-1	NC_010571	1	0		rice paddy soil	Soils
GENO1650	Orientia tsutsugamushi str. Boryong	NC_009488	1	0	human	isolated from a human in 1995 in Boryong, Korea	Humans
GENO1651	Orientia tsutsugamushi str. Ikeda	NC_010793	1	0			Humans
GENO1652	Ornithobacterium rhinotracheale DSM 15997	NC_018016.1	1	0	isolated from a turkey with an respiratory tract infection in the UK		Domestic animals
GENO1653	Oscillatoria acuminata PCC 6304	NC_019693.1,NC_019700.1,NC_019694.1	1	2	soil		Soils
GENO1654	Oscillatoria nigro-viridis PCC 7112	NC_019729.1,NC_019731.1,NC_019764.1,NC_019763.1,NC_019732.1,NC_019730.1	1	5		soil in orchid house	Soils
GENO1655	Owenweeksia hongkongensis DSM 17368	NC_016599	1	0		Sea water (sand filtered); China, Hong Kong	Aquatic
GENO1656	Paenibacillus larvae subsp. larvae DSM 25430	NC_023134.1,NC_023147.1	1	1	AFB-diseased colony	bee	Symbionts
GENO1657	Paenibacillus mucilaginosus 3016	NC_016935.1	1	0	rhizosphere soil and widely used	isolated from rhizosphere soil and widely used in microbial fertilizer for most manufacturers in China	Soils
GENO1658	Paenibacillus mucilaginosus K02	NC_017672.1	1	0	Plant rhizospshere		Soils
GENO1659	Paenibacillus mucilaginosus KNP414	NC_015690	1	0	Growth-Improving	Soil	Soils
GENO1660	Paenibacillus polymyxa CR1	NC_023037.1	1	0	corn rhizosphere		Soils
GENO1661	Paenibacillus polymyxa E681	NC_014483	1	0	Rhizospeher of winter barley		Soils
GENO1662	Paenibacillus polymyxa M1	NC_017542,NC_017543	1	1		Isolated from surface-sterilized wheat root tissues.	Soils
GENO1663	Paenibacillus polymyxa SC2	NC_014622,NC_014628	1	1	Rhizosphere of pepper		Soils
GENO1664	Paenibacillus sp. JDR-2	NC_012914	1	0	sweet gum stem wood buried	isolated from sweet gum stem wood buried in surface soil	Soils
GENO1665	Paenibacillus sp. Y412MC10	NC_013406	1	0	Obsidian Hot Spring		Extreme
GENO1666	Paenibacillus terrae HPL-003	NC_016641	1	0	Soils		Soils
GENO1667	Paludibacter propionicigenes WB4	NC_014734	1	0		plant residues in an anoxic rice-field soil	Soils
GENO1668	Pandoraea pnomenusa 3kgm	NC_022904.1	1	0	soil	solated from a Former Landfill Site	Polluted
GENO1669	Pandoraea sp. RB-44	NC_023018.1	1	0	landfill duming ground soil		Polluted
GENO1670	Pantoea ananatis	NC_016816.1,NC_016817.1	1	0		isolated from a human wound	Humans
GENO1671	Pantoea ananatis AJ13355	NC_017531,NC_017533	1	1	biotechnological potential	isolated from soil	Soils
GENO1672	Pantoea ananatis LMG 20103	NC_013956	1	0	isolated from diseased Eucalyptus in South Africa	isolated from an outbreak of Eucalyptus blight and dieback in South Africa, causing major economic losses of this important forestry crop	Plants
GENO1673	Pantoea ananatis PA13	NC_017554,NC_017553	1	1		Isolated from a diseased rice grain.	Plants
GENO1674	Pantoea sp. At-9b	NC_014837,NC_014842,NC_014841,NC_014840,NC_014839,NC_014838	1	5		Leaf blight, Stewart's bacterial wilt	Plants
GENO1675	Pantoea vagans C9-1	NC_014562,NC_014561,NC_014563,NC_014258	1	3	Isolated from Michigan-grown apple (Malus x domestica 'Jonathan') stem tissue.		Plants
GENO1676	Parabacteroides distasonis ATCC 8503	NC_009615	1	0			Humans
GENO1677	Parachlamydia acanthamoebae UV7	NC_015702	1	0			Humans
GENO1678	Paracoccus aminophilus JCM 7686	NC_022041.1,NC_022044.1,NC_022050.1,NC_022043.1,NC_022042.1,NC_022049.1	1	5		soil	Soils
GENO1679	Paracoccus denitrificans PD1222	NC_008686,NC_008688,NC_008687	2	1		genetically modified version of strain DSM 413 (type strain)	Lab/engineered
GENO1680	Parvibaculum lavamentivorans DS-1	NC_009719	1	0		Activated sludge	Polluted
GENO1681	Parvularcula bermudensis HTCC2503	NC_014414	1	0		isolated from the Sargasso Sea	Aquatic
GENO1682	Pasteurella multocida 36950	NC_016808	1	0		Originated from a case of bovine respiratory tract infection.	Domestic animals
GENO1683	Pasteurella multocida subsp. multocida str. 3480	NC_017764.1	1	0	the lung of a pig with pneumonia	isolated from the lung of a pig with pneumonia	Domestic animals
GENO1684	Pasteurella multocida subsp. multocida str. HN06	NC_017027.1,NC_017035.1	1	1	diseased pig	isolated in 2003 from a diseased pig	Domestic animals
GENO1685	Pasteurella multocida subsp. multocida str. Pm70	NC_002663	1	0	case of fowl cholera	isolated in 1995 from a case of fowl cholera in chickens	Domestic animals
GENO1686	Pectobacterium atrosepticum SCRI1043	NC_004547	1	0	the stem of a potato plant	isolated from the stem of a potato plant	Plants
GENO1687	Pectobacterium carotovorum subsp. carotovorum PC1	NC_012917	1	0			Plants
GENO1688	Pectobacterium carotovorum subsp. carotovorum PCC21	NC_018525.1	1	0		Isolated from a plant in Korea	Plants
GENO1689	Pectobacterium sp. SCC3193	NC_017845.1	1	0	potato	isolated from potato in Finland	Plants
GENO1690	Pectobacterium wasabiae WPP163	NC_013421	1	0	Potato plant stem		Plants
GENO1691	Pediococcus claussenii ATCC BAA-344	NC_016605,NC_016635,NC_016606,NC_016607,NC_016608,NC_016636,NC_017017,NC_017018,NC_017019	1	8		brewery isolate which has a ropy phenotype	Food
GENO1692	Pediococcus pentosaceus ATCC 25745	NC_008525	1	0	Plants		Plants
GENO1693	Pediococcus pentosaceus SL4	NC_022780.1	1	0		isolated from a Korean fermented vegetable product, kimchi	Food
GENO1694	Pedobacter heparinus DSM 2366	NC_013061	1	0		dry soil	Soils
GENO1695	Pedobacter saltans DSM 12145	NC_015177	1	0		soil	Soils
GENO1696	Pelagibacterium halotolerans B2	NC_016078,NC_016079	1	1	East China Sea	Isolated from a seawater sample from a depth of 70 m in the East China Sea.	Aquatic
GENO1697	Pelobacter carbinolicus DSM 2380	NC_007498	1	0	mud	isolated from mud in Venice, Italy	Aquatic
GENO1698	Pelobacter propionicus DSM 2379	NC_008609,NC_008607,NC_008608	1	2		crrek mud	Aquatic
GENO1699	Pelodictyon phaeoclathratiforme BU-1	NC_011060	1	0	lake water	isolated from lake water in 1989	Aquatic
GENO1700	Pelotomaculum thermopropionicum SI	NC_009454	1	0	granular sludge from a thermophilic upflow anaerobic sludge blanket (UASB) reactor	isolated from granular sludge from a thermophilic upflow anaerobic sludge blanket (UASB) reactor	Polluted
GENO1701	Persephonella marina EX-H1	NC_012440,NC_012439	1	1	deep sea hydrothermal vent	collected from a deep sea hydrothermal vent on the East Pacific Rise. and isolated by dilution to extinction methods.	Extreme
GENO1702	Petrotoga mobilis SJ95	NC_010003	1	0	the production waters of a North Sea oil reservoir	isolated from the production waters of a North Sea oil reservoir	Extreme
GENO1703	Phaeobacter gallaeciensis DSM 26640	NC_023137.1,NC_023141.1,NC_023143.1,NC_023139.1,NC_023138.1,NC_023148.1,NC_023140.1,NC_023142.1	1	7	aquifer sediment collected at a depth of 18 feet		Aquatic
GENO1704	Phenylobacterium zucineum HLK1	NC_011144,NC_011143	1	1		isolated from human erythroleukemia cell line K562	Humans
GENO1705	Photobacterium profundum SS9	NC_006370,NC_006371,NC_005871	2	1	the Sulu Trough	isolated at a depth of 2500 m from the Sulu Trough	Aquatic
GENO1706	Photorhabdus asymbiotica	NC_012962,NC_012961	1	1	human blood	isolate from human blood	Humans
GENO1707	Photorhabdus luminescens subsp. laumondii TTO1	NC_005126	1	0		Isolated from the nematode Heterorhabditis bacteriophora on Trinidad and Tobago	Symbionts
GENO1708	Pirellula staleyi DSM 6068	NC_013720	1	0		Freshwater Lake Lansing, Michigan	Aquatic
GENO1709	Planctomyces brasiliensis DSM 5305	NC_015174	1	0		Water from salt pit, Lagoa Vermelha, Brazil	Extreme
GENO1710	Planctomyces limnophilus DSM 3776	NC_014148,NC_014149	1	1	surface water	isolated from surface water and will be used for comparative analysis	Aquatic
GENO1711	Plautia stali symbiont	NC_022546,NC_022533,NC_022534	1	2	endosymbiont		Symbionts
GENO1712	Pleurocapsa sp. PCC 7327	NC_019689.1	1	0	spring water (Hunter's hot spring)		Extreme
GENO1713	Polaromonas naphthalenivorans CJ2	NC_008781,NC_008758,NC_008759,NC_008760,NC_008761,NC_008762,NC_008763,NC_008764,NC_008757	1	8		Naphthalene-contaminated freshwater sediment	Polluted
GENO1714	Polaromonas sp. JS666	NC_007948,NC_007949,NC_007950	1	2	sediment contaminated with cis-dichloroethane (cDCE), a common pollutant resulting from widespread manufacture and use of industrial solvents	isolated from sediment contaminated with cis-dichloroethane (cDCE), a common pollutant resulting from widespread manufacture and use of industrial solvents	Polluted
GENO1715	Polymorphum gilvum SL003B-26A1	NC_015258,NC_015259	1	1	crude oil-polluted saline soil	isolated from a crude oil-polluted saline soil in Shengli Oilfield, China and could use the crude oil as the sole carbon source	Polluted
GENO1716	Polynucleobacter necessarius subsp. asymbioticus QLW-P1DMWA-1	NC_009379	1	0		Acidic freshwater pond; Austrian Alps, 1300 meters above sea level	Extreme
GENO1717	Polynucleobacter necessarius subsp. necessarius STIR1	NC_010531	1	0		cilliate Euplotes aediculatus	Symbionts
GENO1718	Porphyromonas asaccharolytica DSM 20707	NC_015501	1	0		Empyema	Humans
GENO1719	Porphyromonas gingivalis ATCC 33277	NC_010729	1	0	human gingiva is being sequenced for comparative genome analysis	isolated from human gingiva is being sequenced for comparative genome analysis	Humans
GENO1720	Porphyromonas gingivalis TDC60	NC_015571	1	0		severe human periodontal lesion at Tokyo Dental College in Japan	Humans
GENO1721	Porphyromonas gingivalis W83	NC_002950	1	0	unknown human infection	isolated by H. Werner in the 1950s in Bonn, Germany, from an unknown human infection	Humans
GENO1722	Prevotella denticola F0289	NC_015311	1	0	Dewhirst Lab	Human oral cavity	Humans
GENO1723	Prevotella melaninogenica ATCC 25845	NC_014370,NC_014371	2	0		Human oral flora	Humans
GENO1724	Prevotella ruminicola 23	NC_014033	1	0		gastrointestinal isolate	Humans
GENO1725	Prochlorococcus marinus str. AS9601	NC_008816	1	0	Arabian Sea at a depth of 50 meter	collected in the Arabian Sea at a depth of 50 meters and isolated by filter fractionation	Aquatic
GENO1726	Prochlorococcus marinus str. MIT 9211	NC_009976	1	0	the equatorial Pacific at a depth of 83 meters	isolated from the equatorial Pacific at a depth of 83 meters by filter fractionation	Aquatic
GENO1727	Prochlorococcus marinus str. MIT 9215	NC_009840	1	0		5m depth at Equatorial Pacific on October 1992	Aquatic
GENO1728	Prochlorococcus marinus str. MIT 9301	NC_009091	1	0	the Sargasso Sea at a depth of 90 m (34o 45	isolated from the Sargasso Sea at a depth of 90 m (34o 45	Aquatic
GENO1729	Prochlorococcus marinus str. MIT 9303	NC_008820	1	0	Sargasso Sea at a depth of 100 m	collected from the Sargasso Sea at a depth of 100 m and was isolated by filter fractionation.	Aquatic
GENO1730	Prochlorococcus marinus str. MIT 9312	NC_007577	1	0	Gulf Stream in the north Atlantic Ocean	collected from the Gulf Stream in the north Atlantic Ocean.	Aquatic
GENO1731	Prochlorococcus marinus str. MIT 9313	NC_005071	1	0		Isolated from a depth of 135m in the Gulf Stream in 1992.	Aquatic
GENO1732	Prochlorococcus marinus str. MIT 9515	NC_008817	1	0	surface waters of the Equatorial Pacific	collected from the surface waters of the Equatorial Pacific, and isolated by filter fractionation	Aquatic
GENO1733	Prochlorococcus marinus str. NATL1A	NC_008819	1	0	depth of 30 meters in the north Atlantic Ocean	collected at a depth of 30 meters in the north Atlantic Ocean	Aquatic
GENO1734	Prochlorococcus marinus str. NATL2A	NC_007335	1	0	depth of 30 meters in the north Atlantic Ocean	collected at a depth of 30 meters in the north Atlantic Ocean	Aquatic
GENO1735	Prochlorococcus marinus subsp. marinus str. CCMP1375	NC_005042	1	0		deep euphotic zone in sea	Aquatic
GENO1736	Prochlorococcus marinus subsp. pastoris str. CCMP1986	NC_005072	1	0		5m depth in Mediterranean Sea	Aquatic
GENO1737	Propionibacterium acidipropionici ATCC 4875	NC_019395.1	1	0		Emmental cheese	Food
GENO1738	Propionibacterium acnes 266	NC_017534	1	0	pleuropulmonary infection	isolate from a pleuropulmonary infection	Humans
GENO1739	Propionibacterium acnes 6609	NC_017535	1	0	Recovered from a skin sample from a woman with no recorded acne history.	patient with inflammatory acne	Humans
GENO1740	Propionibacterium acnes ATCC 11828	NC_017550	1	0	Recovered from a subcutaneous abscess.		Humans
GENO1741	Propionibacterium acnes C1	NC_018707.1	1	0	sarcoidosis patient	isolate from sarcoidosis patient	Humans
GENO1742	Propionibacterium acnes HL096PA1	NC_021085.1,NC_021086.1	1	1			Humans
GENO1743	Propionibacterium acnes KPA171202	NC_006085	1	0	human skin	Isolated from human skin, this strain is used for comparative genomics	Humans
GENO1744	Propionibacterium acnes SK137	NC_014039	1	0		Acne vulgaris, folliculitis, sarcoidosis, system infection and endocarditis, postoperative infections	Humans
GENO1745	Propionibacterium acnes TypeIA2 P.acn17	NC_016512	1	0		recovered from ophthalmic infections	Humans
GENO1746	Propionibacterium acnes TypeIA2 P.acn31	NC_016511	1	0		recovered from ophthalmic infections	Humans
GENO1747	Propionibacterium acnes TypeIA2 P.acn33	NC_016516	1	0		recovered from ophthalmic infections	Humans
GENO1748	Propionibacterium avidum 44067	NC_021064.1	1	0			Humans
GENO1749	Propionibacterium freudenreichii subsp. shermanii CIRM-BIA1	NC_014215	1	0	Dairy product	a Hardy Actinobacterium with Food and Probiotic Applications	Food
GENO1750	Propionibacterium propionicum F0230a	NC_018142	1	0		Human oral cavity	Humans
GENO1751	Prosthecochloris aestuarii DSM 271	NC_011059,NC_011061	1	1		isolated from the hydrogen sulfide-rich mud of a shallow lagoon with elevated salt concentration and described in 1970 by Gorlenko	Polluted
GENO1752	Proteus mirabilis BB2000	NC_022000.1	1	0		isolated as described in Belas et al	Humans
GENO1753	Proteus mirabilis HI4320	NC_010554,NC_010555	1	1	human urinary tract	Proteus mirabilis is a tetracycline resistant human urinary tract isolate.	Humans
GENO1754	Providencia stuartii MRSN 2154	NC_017731.1	1	0	blood	isolated from an Afghan national	Humans
GENO1755	Pseudanabaena sp. PCC 7367	NC_019701.1,NC_019690.1	1	1		a snail shell, intertidal zone in Mexico	Wild animals
GENO1756	Pseudoalteromonas atlantica T6c	NC_008228	1	0	biofilm from San Diego Bay	isolated from a biofilm from San Diego Bay in California	Aquatic
GENO1757	Pseudoalteromonas haloplanktis TAC125	NC_007481,NC_007482	2	0	sample of coastal sea water near a French Antarctic station (66O40' S; 140O 01' E near Dumont d'Urville)	isolated from a sample of coastal sea water near a French Antarctic station (66O40' S; 140O 01' E near Dumont d'Urville)	Aquatic
GENO1758	Pseudoalteromonas sp. SM9913	NC_014800,NC_014803	2	0		isolated from deep-sea sediment at a water depth of 1855 meters near the Okinawa Trough	Aquatic
GENO1759	Pseudogulbenkiania sp. NH8B	NC_016002	1	0	Originally isolated from an agricultural field in Niigata, Japan, where paddy rice and soybean were rotationally cultivated every 2 years.	isolated from an agricultural field	Plants
GENO1760	Pseudomonas aeruginosa B136-33	NC_020912.1	1	0	infant with community-acquired diarrhea	isolate from an infant with community-acquired diarrhea	Humans
GENO1761	Pseudomonas aeruginosa c7447m	NC_022360	1	0	patient with a chronic lung infection with P	isolate from a patient with a chronic lung infection with P. aeruginosa	Humans
GENO1762	Pseudomonas aeruginosa DK2	NC_018080.1	1	0	cystic fibrosis patient	isolated from a cystic fibrosis patient	Humans
GENO1763	Pseudomonas aeruginosa LES431	NC_023066.1	1	0	clinical isolate		Humans
GENO1764	Pseudomonas aeruginosa LESB58	NC_011770	1	0		isolated at the Liverpool Cystic Fibrosis (CF) clinic center	Humans
GENO1765	Pseudomonas aeruginosa M18	NC_017548	1	0		isolated from sweet melon rhizosphere in Shanghai suburb in 1996	Soils
GENO1766	Pseudomonas aeruginosa MTB-1	NC_023019	1	0	Isolated from a Microbial Community Enriched by the Technical Formulation of Hexachlorocyclohexane	denitrification	Polluted
GENO1767	Pseudomonas aeruginosa NCGM2.S1	NC_017549	1	0	Homo sapiens	a representative strain of a cluster endemic to Japan.	Humans
GENO1768	Pseudomonas aeruginosa PA1	NC_022808.1	1	0		isolated at the second affiliated hospital of the Third Military Medical University, Chongqing, China	Humans
GENO1769	Pseudomonas aeruginosa PA1R	NC_022806.1	1	0		red mutant strain	Lab/engineered
GENO1770	Pseudomonas aeruginosa PA7	NC_009656	1	0	Clinical/Human-associated isolate	This strain is a Clinical/Human-associated isolate	Humans
GENO1771	Pseudomonas aeruginosa PAO1	NC_002516	1	0		human infected wound	Humans
GENO1772	Pseudomonas aeruginosa PAO1-VE13	NC_022594	1	0		Mutant strain	Lab/engineered
GENO1773	Pseudomonas aeruginosa PAO1-VE2	NC_022591.1	1	0		Mutant strain	Lab/engineered
GENO1774	Pseudomonas aeruginosa PAO581	NC_022361.1	1	0		derived from the parental strain PAO1	Lab/engineered
GENO1775	Pseudomonas aeruginosa RP73	NC_021577.1	1	0	patient with Cystic Fibrosis	isolate from a patient with Cystic Fibrosis	Humans
GENO1776	Pseudomonas aeruginosa SCV20265	NC_023149.1	1	0		isolated from a cystic ﬁbrosis (CF) patient	Humans
GENO1777	Pseudomonas aeruginosa UCBPP-PA14	NC_008463	1	0	human burn patient	isolate from a human burn patient	Humans
GENO1778	Pseudomonas brassicacearum subsp. brassicacearum NFM421	NC_015379	1	0	laboratory strain		Lab/engineered
GENO1779	Pseudomonas chlororaphis O6	NZ_CM001490.1	1	0	the soil	isolated from the soil in Utah, USA (DOI: 10	Soils
GENO1780	Pseudomonas denitrificans ATCC 13867	NC_020829.1	1	0		industrial strain	unknown
GENO1781	Pseudomonas entomophila L48	NC_008027	1	0		environmental isolate, soil	Soils
GENO1782	Pseudomonas fluorescens A506	NC_017911.1	1	0	leaf of a pear tree	isolated from a leaf of a pear tree in California, USA (PMID:16349371), and is a commercial biological control agent used primarily for the suppression of fire blight on pear and apple, which is caused by the plant pathogenic bacterium Erwinia amylovora (PMID:18944382)	Plants
GENO1783	Pseudomonas fluorescens F113	NC_016830	1	0		sugar-beet rhizosphere	Soils
GENO1784	Pseudomonas fluorescens Pf0-1	NC_007492	1	0	agricultural loam (sand, clay, and organic matter) soil	isolated from agricultural loam (sand, clay, and organic matter) soil in 1988 by Compeau et al	Soils
GENO1785	Pseudomonas fluorescens Pf-5	NC_004129	1	0		root surface of cotton	Soils
GENO1786	Pseudomonas fluorescens SBW25	NC_012660,NC_009444	1	1	field-grown sugar beet	isolated from a field-grown sugar beet	Soils
GENO1787	Pseudomonas fulva 12-X	NC_015556	1	0		rice Plants	Plants
GENO1788	Pseudomonas mendocina NK-01	NC_015410	1	0		farmland soil in Tianjin, China	Soils
GENO1789	Pseudomonas mendocina ymp	NC_009439	1	0		sediment, surface holding pond, Nevada Test Site, NV	Aquatic
GENO1790	Pseudomonas monteilii SB3078	NC_023075.1	1	0		isolated from motor oil-contaminated soil (Salem, VA, USA, June 1992)	Polluted
GENO1791	Pseudomonas monteilii SB3101	NC_023076.1	1	0		isolated from motor oil-contaminated soil (Salem, VA, USA, June 1992)	Polluted
GENO1792	Pseudomonas poae RE*1-1-14	NC_020209.1	1	0	endorhiza sugar beet		Soils
GENO1793	Pseudomonas protegens CHA0	NC_021237.1	1	0	the roots of tobacco	isolated in 1983 from the roots of tobacco in a soil suppressive to Thielaviopsis basicola (black root rot of tobacco) in Morens, Switzerland	Soils
GENO1794	Pseudomonas putida BIRD-1	NC_017530	1	0		rhizosphere of a plant	Soils
GENO1795	Pseudomonas putida DOT-T1E	NC_018220.1	1	0		P. putida strain that wasisolated from a wastewater treatment plant	Polluted
GENO1796	Pseudomonas putida F1	NC_009512	1	0	polluted creek	isolated from a polluted creek in Urbana, Illinois by enrichment culture with ethylbenzyne as a sole source of carbon and energy	Polluted
GENO1797	Pseudomonas putida GB-1	NC_010322	1	0		fresh water	Aquatic
GENO1798	Pseudomonas putida H8234	NC_021491.1	1	0		Hospital of Besancon	Humans
GENO1799	Pseudomonas putida HB3267	NC_019905.1	1	0		Isolated from a patient in a hospital	Humans
GENO1800	Pseudomonas putida KT2440	NC_002947	1	0	toluene-degrading isolate, Pseudomonas arvilla strain mt-2 (renamed Pseudomonas putida mt-2),	derived from a toluene-degrading isolate, Pseudomonas arvilla strain mt-2 (renamed Pseudomonas putida mt-2), by loss of its plasmid	Polluted
GENO1801	Pseudomonas putida NBRC 14164	NC_021505.1	1	0			unknown
GENO1802	Pseudomonas putida ND6	NC_017986.1,NC_005244,NC_018746	1	2		industrial wastewater	Polluted
GENO1803	Pseudomonas putida S16	NC_015733	1	0		A soil sample (0.5 g, wet weight) from a field under continuous tobacco cropping in Shandong, People's Republic of China	Soils
GENO1804	Pseudomonas putida W619	NC_010501	1	0	Black Cottonwood tree	isolated from the Black Cottonwood tree and is closely related to other endophytic and rhizosphere strains of Pseudomonas putida	Soils
GENO1805	Pseudomonas resinovorans NBRC 106553	NC_021499.1,NC_021506.1	1	1		isolated from activated sludge	Polluted
GENO1806	Pseudomonas sp. TKP	NC_023064.1	1	0		isolated from a γ-Hexachlorocyclohexane-Degrading Mixed Culture	Polluted
GENO1807	Pseudomonas sp. UW4	NC_019670.1	1	0		isolated from the rhizosphere of reeds in Waterloo, Ontario	Soils
GENO1808	Pseudomonas sp. VLB120	NC_022738.1,NC_022739.1	1	1	soil	isolated from soil	Soils
GENO1809	Pseudomonas stutzeri A1501	NC_009434	1	0	rice roots that had been inoculated with strain A15	isolated from rice roots that had been inoculated with strain A15 in a rice paddy in China	Soils
GENO1810	Pseudomonas stutzeri ATCC 17588 = LMG 11199	NC_015740	1	0		Human spinal fluid	Humans
GENO1811	Pseudomonas stutzeri CCUG 29243	NC_018028.1	1	0	sediments of the West Mediterranean Sea	isolated from sediments of the West Mediterranean Sea	Aquatic
GENO1812	Pseudomonas stutzeri DSM 10701	NC_018177.1	1	0	anaerobic enrichment of soil with succinate and nitrous oxide	isolated from an anaerobic enrichment of soil with succinate and nitrous oxide	Polluted
GENO1813	Pseudomonas stutzeri DSM 4166	NC_017532	1	0		Isolated from the rhizosphere of a high-fixing Sorghum nutans cultivar in Germany.	Soils
GENO1814	Pseudomonas stutzeri RCH2	NC_019936.1,NC_019938.1,NC_019937.1,NC_019939.1	1	3		Cr-contaminated aquifer.	Polluted
GENO1815	Pseudomonas synxantha BG33R	NZ_CM001514.1	1	0	the rhizosphere of a peach tree	isolated from the rhizosphere of a peach tree in an orchard near Elgin, South Carolina, USA (Kluepfel et al	Soils
GENO1816	Pseudomonas syringae pv. phaseolicola 1448A	NC_005773,NC_007274,NC_007275	1	2			Plants
GENO1817	Pseudomonas syringae pv. syringae B728a	NC_007005	1	0	snap bean leaflet	isolated from a snap bean leaflet in Wisconsin	Plants
GENO1818	Pseudomonas syringae pv. tomato str. DC3000	NC_004578,NC_004633,NC_004632	1	2			Plants
GENO1819	Pseudonocardia dioxanivorans CB1190	NC_015312,NC_015314,NC_015313	1	2		Industrial sludge contaminated with 1,4-dioxane	Polluted
GENO1820	Pseudovibrio sp. FO-BEG1	NC_016642,NC_016646	1	1		Isolated with Beggiatoa sp. from a black band diseased coral	Aquatic
GENO1821	Pseudoxanthomonas spadix BD-a59	NC_016147	1	0		isolated from gasoline-contaminated sediment	Polluted
GENO1822	Pseudoxanthomonas suwonensis 11-1	NC_014924	1	0	bioreactor		Polluted
GENO1823	Psychrobacter arcticus 273-4	NC_007204	1	0		20-40000 year old Serbian permafrost in Russia, Siberia, Kolyma lowland	Extreme
GENO1824	Psychrobacter cryohalolentis K5	NC_007969,NC_007968	1	1	saline liquid (12-14%) found 11-24 m below the surface within a forty thousand-year-old Siberian permafrost at the Kolyma-Indigirka lowland	isolated from saline liquid (12-14%) found 11-24 m below the surface within a forty thousand-year-old Siberian permafrost at the Kolyma-Indigirka lowland in Siberia	Extreme
GENO1825	Psychrobacter sp. G	NC_021661.1,NC_021662.1,NC_021669.1,NC_021668.1	1	3		isolated from King George Island, Antarctica	Extreme
GENO1826	Psychrobacter sp. PRwf-1	NC_009524,NC_009516,NC_009517	1	2	Skin and gills of Lutjanus vivanus	Skin and gills of Lutjanus vivanus, off the coast of Lo??za, northeastern Puerto Rico.	Wild animals
GENO1827	Psychromonas ingrahamii 37	NC_008709	1	0	sea ice, off Point Barrow	isolated from sea ice, off Point Barrow in northern Alaska	Aquatic
GENO1828	Pusillimonas sp. T7-7	NC_015458,NC_015459	1	1		benthal mud of petroleum-contaminated site in Bohai Sea, China	Polluted
GENO1829	Rahnella aquatilis CIP 78.65 = ATCC 33071	NC_016818,NC_016835,NC_016819,NC_017092	1	3		Drinking water, France	Aquatic
GENO1830	Rahnella aquatilis HX2	NC_017047.1,NC_017060.1,NC_017773.1,NC_017807.1	1	3	soil of grape vineyard	Isolated from soil of grape vineyard in Beijing	Soils
GENO1831	Rahnella sp. Y9602	NC_015061,NC_015062,NC_015063	1	2	DOE Field Research Center (FRC), Oak Ridge, TN (Area 3)	isolate from metal- and radionuclide-contaminated soil	Polluted
GENO1832	Ralstonia eutropha H16	NC_008313,NC_008314,NC_005241	2	1	sludge	isolated from sludge	Polluted
GENO1833	Ralstonia eutropha JMP134	NC_007347,NC_007348,NC_007337,NC_007336	2	2			unknown
GENO1834	Ralstonia pickettii 12D	NC_012856,NC_012855,NC_012857,NC_012851,NC_012849	2	3	copper-contaminated sediment from a lake	isolated from copper-contaminated sediment from a lake in Michigan	Polluted
GENO1835	Ralstonia pickettii 12J	NC_010682,NC_010678,NC_010683	2	1	copper-contaminated sediment from a lake	isolated from copper-contaminated sediment from a lake in Michigan	Polluted
GENO1836	Ralstonia pickettii DTP0602	NC_022514.1,NC_022515.1,NC_022513.1	3	0		isolated from a soil sample in Okayama, Japan	Soils
GENO1837	Ralstonia solanacearum CFBP2957	NC_014307	1	0	infected tomato Plants		Plants
GENO1838	Ralstonia solanacearum CMR15	NC_017559,NC_017589,NC_017558	1	2	tomato with bacterial wilt		Plants
GENO1839	Ralstonia solanacearum FQY_4	NC_020799,NC_021745	1	1	bacterial wilt Nursery, which is used for evaluating crops resistance to Ralstonia	isolated from a bacterial wilt Nursery, which is used for evaluating crops resistance to Ralstonia in tobacco and potatoes breeding in China	Plants
GENO1840	Ralstonia solanacearum GMI1000	NC_003295,NC_003296	1	1	tomato plant	isolated from the tomato plant and is also pathogenic on Arabidopsis thaliana	Plants
GENO1841	Ralstonia solanacearum Po82	NC_017574,NC_017575	1	1		potato in Mexico	Soils
GENO1842	Ralstonia solanacearum PSI07	NC_014311,NC_014310	1	1		tomato with bacterial wilt	Plants
GENO1843	Ramlibacter tataouinensis TTB310	NC_015677	1	0	subsurface desert soil from Tunisia,	Isolated from sand particles coated on a meteorite fragment buried in a sandy soil of a semi-arid region of South Tunisia (Tataouine).	Soils
GENO1844	Raoultella ornithinolytica B6	NC_021066.1	1	0		Oil-Contaminated Soil	Polluted
GENO1845	Renibacterium salmoninarum ATCC 33209	NC_010168	1	0		Yearling chinook salmon at a salmon hatchery in Western Oregon	Domestic animals
GENO1846	Rhizobium etli bv. mimosae str. Mim1	NC_021905.1,NC_021911.1,NC_021908.1,NC_021907.1,NC_021906.1,NC_021910.1,NC_021909.1	1	6		isolated in Huautla, Morelos, Mexico	Soils
GENO1847	Rhizobium etli CFN 42	NC_007761,NC_007762,NC_007763,NC_007764,NC_004041,NC_007765,NC_007766	1	6	bean	Phaseolus vulgaris, Guanajuato Mexico	Plants
GENO1848	Rhizobium etli CIAT 652	NC_010994,NC_010996,NC_010997,NC_010998	1	3	bean	phaseolus vulgaris	Plants
GENO1849	Rhizobium leguminosarum bv. trifolii WSM1325	NC_012850,NC_012848,NC_012852,NC_012853,NC_012858,NC_012854	1	5	Livadi beach, Serifos, Cyclades, Greece	isolated from root nodules collected in 1993 from the Greek Island of Serifos	Soils
GENO1850	Rhizobium leguminosarum bv. trifolii WSM2304	NC_011369,NC_011366,NC_011371,NC_011370,NC_011368	1	4		isolated from Trifolium polymorphum in Uruguay in 1998	Soils
GENO1851	Rhizobium leguminosarum bv. viciae 3841	NC_008380,NC_008382,NC_008383,NC_008379,NC_008381,NC_008384,NC_008378	1	6		legumes	Soils
GENO1852	Rhizobium sp. IRBG74	NC_022535.1,NC_022545.1,NC_022536.1	2	1			Soils
GENO1853	Rhizobium tropici CIAT 899	NC_020059.1,NC_020060.1,NC_020061.1,NC_020062.1	1	3	common bean nodule but has a broad legume host range	isolated from a common bean nodule but has a broad legume host range	Soils
GENO1854	Rhodobacter capsulatus SB 1003	NC_014034,NC_014035	1	1	the classical progenitor strain B10	isolated in the laboratory of Barry Marrs from the classical progenitor strain B10	Lab/engineered
GENO1855	Rhodobacter sphaeroides 2.4.1	NC_007493,NC_007494,NC_009007,NC_007488,NC_007489,NC_007490,NC_009008	2	5	type strain		unknown
GENO1856	Rhodobacter sphaeroides ATCC 17025	NC_009428,NC_009430,NC_009431,NC_009432,NC_009433,NC_009429	1	5		Wild-type strain of R. sphaeroides	unknown
GENO1857	Rhodobacter sphaeroides ATCC 17029	NC_009049,NC_009050,NC_009040	2	1		Wild-type strain of R. sphaeroides	unknown
GENO1858	Rhodobacter sphaeroides KD131	NC_011963,NC_011958,NC_011962,NC_011960	2	2		Sea mud off the coast of DaeBu Island, South Korea	Aquatic
GENO1859	Rhodococcus equi 103S	NC_014659	1	0		A prototypic Clinical/Human-associated isolate	Humans
GENO1860	Rhodococcus erythropolis CCM2595	NC_022115.1,NC_022125.1	1	1		isolated from soil	Soils
GENO1861	Rhodococcus erythropolis PR4	NC_012490,NC_007486,NC_007487,NC_007491	1	3	Pacific Ocean seawater	isolated from Pacific Ocean seawater	Aquatic
GENO1862	Rhodococcus jostii RHA1	NC_008268,NC_008269,NC_008270,NC_008271	1	3	soil contaminated with gamma-hexachlorocyclohexane (lindane: a toxic insecticide)	isolated from soil contaminated with gamma-hexachlorocyclohexane (lindane: a toxic insecticide) in Japan	Polluted
GENO1863	Rhodococcus opacus B4	NC_012522,NC_006969,NC_012520,NC_012521,NC_012523,NC_006970	1	5		isolated from soil	Soils
GENO1864	Rhodococcus pyridinivorans SB3094	NC_023150.1,NC_023145.1,NC_023144.1	1	2		isolated from a diesel waste site (Salem, VA)	Polluted
GENO1865	Rhodoferax ferrireducens T118	NC_007908,NC_007901	1	1	aquifer sediment collected at a depth of 18 feet	isolated from aquifer sediment collected at a depth of 18 feet	Aquatic
GENO1866	Rhodomicrobium vannielii ATCC 17100	NC_014664	1	0			unknown
GENO1867	Rhodopirellula baltica SH 1	NC_005027	1	0	water column of Kieler Bucht (a fiord near the city of Kiel	isolated from the water column of Kieler Bucht (a fiord near the city of Kiel in Germany) and seems to be strongly involved in the first part of the degradation of complex macromolecules produced by autotrophic organisms like algae and cyanobacteria	Aquatic
GENO1868	Rhodopseudomonas palustris BisA53	NC_008435	1	0		freshwater sediment samples from De Biesbosch and Haren, the Netherlands	Aquatic
GENO1869	Rhodopseudomonas palustris BisB18	NC_007925	1	0		freshwater sediment samples from De Biesbosch and Haren, the Netherlands	Aquatic
GENO1870	Rhodopseudomonas palustris BisB5	NC_007958	1	0		freshwater sediment samples from De Biesbosch and Haren, the Netherlands	Aquatic
GENO1871	Rhodopseudomonas palustris CGA009	NC_005296,NC_005297	1	1		chloramphenicol-resistant derivative of R palustris strain CGA001	Polluted
GENO1872	Rhodopseudomonas palustris DX-1	NC_014834	1	0		microbial fuel cell	Lab/engineered
GENO1873	Rhodopseudomonas palustris HaA2	NC_007778	1	0		freshwater sediments from De Biesbosch and Haren	Aquatic
GENO1874	Rhodopseudomonas palustris TIE-1	NC_011004	1	0	iron-rich microbial mat from School Street Marsh	isolated from an iron-rich microbial mat from School Street Marsh in Woods Hole, MA	Extreme
GENO1875	Rhodospirillum centenum SW	NC_011420	1	0		hot spring mud in Wyoming, United States	Extreme
GENO1876	Rhodospirillum photometricum DSM122	NC_017059.1	1	0			unknown
GENO1877	Rhodospirillum rubrum ATCC 11170	NC_007643,NC_007641	1	1		photosysthetic bacteria	unknown
GENO1878	Rhodospirillum rubrum F11	NC_017584	1	0		F11 is a mutant strain of Rhodospirillum rubrum (ATCC 11170)	Lab/engineered
GENO1879	Rhodothermus marinus DSM 4252	NC_013501,NC_013502	1	1	shallow marine hot spring off the coast of Iceland	isolated from a shallow marine hot spring off the coast of Iceland	Extreme
GENO1880	Rhodothermus marinus SG0.5JP17-172	NC_015966,NC_015970,NC_015967	1	2	oil-contaminated soil		Polluted
GENO1881	Rickettsia africae ESF-5	NC_012633,NC_012634	1	1	cattle tick, Amblyomma variegatum, collected	isolated from a cattle tick, Amblyomma variegatum, collected in Ethiopia and will be used for comparative genomics	Symbionts
GENO1882	Rickettsia akari str. Hartford	NC_009881	1	0	mites	isolated from mites in Hartford and will be used for comparative analysis with other Rickettsia species	Symbionts
GENO1883	Rickettsia australis str. Cutlack	NC_017058.1,NC_017041.1	1	1	Most probabaly tick (not confirmed)		unknown
GENO1884	Rickettsia bellii OSU 85-389	NC_009883	1	0	Isolated in Vero cell culture at 34 C by Karl Poetter and Chip Pretzman; spaghetti forms seen		unknown
GENO1885	Rickettsia bellii RML369-C	NC_007940	1	0	triturated (powdered) pool of unfed adult Dermacentor variabilis ticks collected from vegetation near Fayetteville, Arkansas, USA,	isolated in embryonated chicken eggs from a triturated (powdered) pool of unfed adult Dermacentor variabilis ticks collected from vegetation near Fayetteville, Arkansas, USA, in 1966	Symbionts
GENO1886	Rickettsia canadensis str. CA410	NC_016929.1	1	0			unknown
GENO1887	Rickettsia canadensis str. McKiel	NC_009879	1	0	ticks	isolated from ticks in a field study on tick-transmitted diseases of small mammals in Canada	Symbionts
GENO1888	Rickettsia conorii str. Malish 7	NC_003103	1	0	human	isolated from a human in South Africa	Humans
GENO1889	Rickettsia felis URRWXCal2	NC_007109,NC_007110,NC_007111	1	2		flea	Symbionts
GENO1890	Rickettsia heilongjiangensis 054	NC_015866	1	0		isolated from Dysmicoccus sylvarum ticks in the Heilongjiang province of China in 1983	Symbionts
GENO1891	Rickettsia japonica YH	NC_016050	1	0		isolated in 1985 from the blood of a patient in Japan	Humans
GENO1892	Rickettsia massiliae MTU5	NC_009900,NC_009897	1	1	the tick Rhipicephalus turanicus collected from horses	isolated from the tick Rhipicephalus turanicus collected from horses in Le Sambuc, Bouches-du Rhone, France	Symbionts
GENO1893	Rickettsia massiliae str. AZT80	NC_016931.1,NC_016939.1	1	1	clinical		Humans
GENO1894	Rickettsia montanensis str. OSU 85-930	NC_017043.1	1	0	clinical		Humans
GENO1895	Rickettsia parkeri str. Portsmouth	NC_017044.1	1	0		from a patient	Humans
GENO1896	Rickettsia peacockii str. Rustic	NC_012730,NC_012732	1	1		in a Rocky Mountain wood tick	Symbionts
GENO1897	Rickettsia philipii str. 364D	NC_016930.1	1	0	ticks		Symbionts
GENO1898	Rickettsia prowazekii Rp22	NC_017560	1	0		was isolated from a patient in 1999	Humans
GENO1899	Rickettsia prowazekii str. Breinl	NC_020993.1	1	0		patients in Poland	Humans
GENO1900	Rickettsia prowazekii str. BuV67-CWPP	NC_017056.1	1	0	clinical		Humans
GENO1901	Rickettsia prowazekii str. Chernikova	NC_017049.1	1	0	clinical		Humans
GENO1902	Rickettsia prowazekii str. Dachau	NC_017051.1	1	0	clinical		Humans
GENO1903	Rickettsia prowazekii str. GvV257	NC_017048.1	1	0	clinical		Humans
GENO1904	Rickettsia prowazekii str. Katsinyian	NC_017050.1	1	0	clinical		Humans
GENO1905	Rickettsia prowazekii str. Madrid E	NC_000963	1	0	typhus patient	isolated from a typhus patient in Madrid	Humans
GENO1906	Rickettsia prowazekii str. NMRC Madrid E	NC_020992.1	1	0	clinical		Humans
GENO1907	Rickettsia prowazekii str. RpGvF24	NC_017057.1	1	0	clinical		Humans
GENO1908	Rickettsia rhipicephali str. 3-7-female6-CWPP	NC_017042.1,NC_017055.1	1	1	clinical		Humans
GENO1909	Rickettsia rickettsii str. Arizona	NC_016909.1	1	0		Cell culture isolate from blood of a patient who died of RMSF	Humans
GENO1910	Rickettsia rickettsii str. Brazil	NC_016913.1	1	0		Possible yolk sac isolate (exact passage history unknown), presumably from a tick (exact history unknown)	Symbionts
GENO1911	Rickettsia rickettsii str. Colombia	NC_016908.1	1	0		Presumably yolk sac isolate (exact passage history unknown) from a patient suffering from RMSF	Humans
GENO1912	Rickettsia rickettsii str. Hauke	NC_016911.1	1	0		Cell culture isolate from lung tissue of a patient who died of RMSF	Humans
GENO1913	Rickettsia rickettsii str. Hino	NC_016914	1	0		Yolk sac isolate from a patient who died of RMSF	Humans
GENO1914	Rickettsia rickettsii str. Hlp#2	NC_016915.1	1	0		Yolk sac isolate from H. leporispalustris tick	Symbionts
GENO1915	Rickettsia rickettsii str. Iowa	NC_010263	1	0		clonal isolate of R. rickettsii Iowa was derived from a single plaque from a high-egg-passage stock (EP 271)	Lab/engineered
GENO1916	Rickettsia rickettsii str. 'Sheila Smith'	NC_009882	1	0	from a patient with Rocky Mountain spotted fever	isolated from from a patient with Rocky Mountain spotted fever and will be used for comparative analysis	Humans
GENO1917	Rickettsia slovaca 13-B	NC_016639	1	0	ticks throughout Europe	isolated from ticks throughout Europe	Symbionts
GENO1918	Rickettsia slovaca str. D-CWPP	NC_017065.1	1	0	tick		Symbionts
GENO1919	Rickettsia typhi str. B9991CWPP	NC_017062.1	1	0	Bandicoot rats (Bandicota sp	isolated from Bandicoot rats (Bandicota sp	Wild animals
GENO1920	Rickettsia typhi str. TH1527	NC_017066.1	1	0	blood of a human with murine typhus	isolated in April 1965 Thailand from blood of a human with murine typhus in the District Hospital in Chiang Rai Province, Thailand; This as the first case of murine typhus reported in Thailand	Humans
GENO1921	Rickettsia typhi str. Wilmington	NC_006142	1	0		blood from patient, North Carolina, 1928	Humans
GENO1922	Riemerella anatipestifer DSM 15868	NC_014738	1	0		isolated from blood of ducklings on Long Island, New York	Domestic animals
GENO1923	Riemerella anatipestifer RA-CH-1	NC_018609	1	0	sick duck	sick ducks in the SiChuang province of China	Domestic animals
GENO1924	Riemerella anatipestifer RA-CH-2	NC_020125.1	1	0		sick ducks in the SiChuang province of China	Domestic animals
GENO1925	Riemerella anatipestifer RA-GD	NC_017569	1	0	infected duck	isolated from an infected duck	Domestic animals
GENO1926	Rivularia sp. PCC 7116	NC_019678.1,NC_019679.1,NC_019686.1	1	2	unialgal culture in marine water		Lab/engineered
GENO1927	Robiginitalea biformata HTCC2501	NC_013222	1	0		Seawater taken at a depth of 10m from the Sargasso Sea	Aquatic
GENO1928	Roseburia hominis A2-183	NC_015977	1	0	Human faecal sample		Humans
GENO1929	Roseburia intestinalis M50/1	NC_021040	1	0	clinical		Humans
GENO1930	Roseburia intestinalis XB6B4	NC_021012	1	0	clinical		Humans
GENO1931	Roseiflexus castenholzii DSM 13941	NC_009767	1	0	hot spring microbial mat	isolated from a hot spring microbial mat and will be used for comparative genomics with other phototrophic bacteria	Extreme
GENO1932	Roseiflexus sp. RS-1	NC_009523	1	0	hot spring microbial mat	isolated from a hot spring microbial mat	Extreme
GENO1933	Roseobacter denitrificans OCh 114	NC_008209,NC_008386,NC_008387,NC_008388,NC_008389	1	4		seaweed, Enteromorpha linza	Plants
GENO1934	Rothia dentocariosa ATCC 17931	NC_014643	1	0	clinical	Human oral sample	Humans
GENO1935	Rothia mucilaginosa	NC_013715	1	0		A Clinical/Human-associated isolate	Humans
GENO1936	Rubrivivax gelatinosus IL144	NC_017075.1	1	0	Japanese pond	isolated from Japanese pond	Aquatic
GENO1937	Rubrobacter xylanophilus DSM 9941	NC_008148	1	0		Thermally polluted industrial runoff from a carpet factory in Wilton, Wiltshire, UK	Polluted
GENO1938	Ruegeria pomeroyi DSS-3	NC_003911,NC_006569	1	1		isolated off of the coast of Georgia in 1998	Aquatic
GENO1939	Ruegeria sp. TM1040	NC_008044,NC_008043,NC_008042	1	2	culture of the dinoflagellate Pfiesteria piscicida CCMP1830 which has been implicated	isolated from a culture of the dinoflagellate Pfiesteria piscicida CCMP1830 which has been implicated in many large scale algal blooms resulting in increased mortality in fish	Aquatic
GENO1940	Ruminococcus albus 7	NC_014826,NC_014833,NC_014827,NC_014824,NC_014825	1	4		Bovine rumen	Domestic animals
GENO1941	Ruminococcus bromii L2-63	NC_021013	1	0		Human feces from Rowett Research Institute, Aberdeen	Humans
GENO1942	Ruminococcus champanellensis 18P13	NC_021039	1	0	human intestine (feces)	Cellulolytic bacterium from the human intestine	Humans
GENO1943	Ruminococcus obeum A2-162	NC_021022	1	0	clinical		Humans
GENO1944	Ruminococcus sp. SR1/5	NC_021014	1	0	clinical	Human feces	Humans
GENO1945	Ruminococcus torques L2-14	NC_021015	1	0	clinical		Humans
GENO1946	Runella slithyformis DSM 19594	NC_015703,NC_015693,NC_015704,NC_015694,NC_015705,NC_015695	1	5		Fresh water lake	Aquatic
GENO1947	Saccharomonospora viridis DSM 43017	NC_013159	1	0	Irish peat and was originally classified as Thermomonospora viridis	isolated from Irish peat and was originally classified as Thermomonospora viridis	Soils
GENO1948	Saccharophagus degradans 2-40	NC_007912	1	0	decaying Spartina alterniflora, a salt marsh cord grass,	isolated from decaying Spartina alterniflora, a salt marsh cord grass, in the Chesapeake Bay, USA	Aquatic
GENO1949	Saccharopolyspora erythraea NRRL 2338	NC_009142	1	0		soil, Philippines	Soils
GENO1950	Saccharothrix espanaensis DSM 44229	NC_019673.1	1	0	was obtained as lyophilized culture from DSMZ (Braunschweig, Germany)		unknown
GENO1951	Salinibacter ruber DSM 13855	NC_007677,NC_007678	1	1		Saltern crystallizer ponds in Spain	Extreme
GENO1952	Salinibacter ruber M8	NC_014032.1,NC_014030,NC_014028,NC_014026,NC_014157	1	4		isolated in September 1999 from a Mediterranean solar saltern.	Extreme
GENO1953	Salinispora arenicola CNS-205	NC_009953	1	0		Beach sand at a depth of 1 meter from Sweetings Cay in the Bahamas	Aquatic
GENO1954	Salinispora tropica CNB-440	NC_009380	1	0	coarse beach sand off the Bahamas,	isolated from coarse beach sand off the Bahamas, and is being sequenced for comparative genome analysis	Aquatic
GENO1955	Salmonella bongori N268-08	NC_021870.1,NC_021871.1	1	1	clinical	a Clinical/Human-associated isolate from Switzerland	Humans
GENO1956	Salmonella bongori NCTC 12419	NC_015761	1	0		originally isolated from an African frog in 1972 (Salmonella Reference Collection C strain SARC11)	Wild animals
GENO1957	Salmonella enterica subsp. arizonae serovar 62:z4,z23:-- str. RSK2980	NC_010067	1	0	cornsnake	isolated from a cornsnake in 1986 in Oregon	Wild animals
GENO1958	Salmonella enterica subsp. enterica serovar 4,[5],12:i:- str. 08-1736	NC_021820.1	1	0			unknown
GENO1959	Salmonella enterica subsp. enterica serovar Agona 24249	NC_022991	1	0	sourced directly from the food factory		Food
GENO1960	Salmonella enterica subsp. enterica serovar Agona str. SL483	NC_011149,NC_011148	1	1	clinical	from human sources as reported by the CDC	Humans
GENO1961	Salmonella enterica subsp. enterica serovar Bareilly str. CFSAN000189	NC_021844.1,NC_021817.1	1	1	Shrimp, Frozen Raw		Food
GENO1962	Salmonella enterica subsp. enterica serovar Bovismorbificans str. 3114	NC_022241,NC_022248	1	0		isolate from Malawi, was sequenced	Humans
GENO1963	Salmonella enterica subsp. enterica serovar Choleraesuis str. SC-B67	NC_006905,NC_006855,NC_006856	1	2	58-year old man with sepsis and has been shown to be resistant to ciprofloxacin and ceftriaxone	isolated from a 58-year old man with sepsis and has been shown to be resistant to ciprofloxacin and ceftriaxone	Humans
GENO1964	Salmonella enterica subsp. enterica serovar Cubana str. CFSAN002050	NC_021818.1,NC_021845.1,NC_021819.1	1	2	Fresh alfalfa sprouts		Plants
GENO1965	Salmonella enterica subsp. enterica serovar Dublin str. CT_02021853	NC_011205,NC_011204	1	1	cattle		Domestic animals
GENO1966	Salmonella enterica subsp. enterica serovar Enteritidis str. P125109	NC_011294	1	0		isolated from an outbreak of human food-poisoning in the United Kingdom	Humans
GENO1967	Salmonella enterica subsp. enterica serovar Gallinarum str. 287/91	NC_011274	1	0		isolated from an outbreak of fowl typhoid in brown egg–laying hens	Domestic animals
GENO1968	Salmonella enterica subsp. enterica serovar Gallinarum/pullorum CDC1983-67	NC_022221	1	0		Chicken ocaries	Domestic animals
GENO1969	Salmonella enterica subsp. enterica serovar Gallinarum/pullorum str. RKS5078	NC_016831	1	0	chicken-addpated		Domestic animals
GENO1970	Salmonella enterica subsp. enterica serovar Heidelberg str. 41578	NC_021810.1,NC_021869.1,NC_021841.1,NC_021811.1	1	3	Stool	from human sources as reported by the CDC	Humans
GENO1971	Salmonella enterica subsp. enterica serovar Heidelberg str. B182	NC_017623.1,NC_017624.1	1	1		isolated from bovine feces (France)	Domestic animals
GENO1972	Salmonella enterica subsp. enterica serovar Heidelberg str. CFSAN002069	NC_021812.1,NC_021842.1,NC_021813.1	1	2	Chicken		Domestic animals
GENO1973	Salmonella enterica subsp. enterica serovar Heidelberg str. SL476	NC_011083,NC_011082,NC_011081	1	2		Isolated from ground turkey in Minnesota in 2003.	Domestic animals
GENO1974	Salmonella enterica subsp. enterica serovar Javiana str. CFSAN001992	NC_020307.1,NC_020306.1,NC_020308.1	1	2	Stool	from human sources as reported by the CDC	Humans
GENO1975	Salmonella enterica subsp. enterica serovar Newport str. SL254	NC_011080,NC_011079,NC_009140	1	2	Isolated from a human in Minnesota in 2000.	from human sources as reported by the CDC	Humans
GENO1976	Salmonella enterica subsp. enterica serovar Newport str. USMARC-S3124.1	NC_021902.1	1	0		Post-intervention beef carcass	Domestic animals
GENO1977	Salmonella enterica subsp. enterica serovar Paratyphi A str. AKU_12601	NC_011147	1	0	child with paratyphoid fever	This strain is a Clinical/Human-associated isolate collected from a child with paratyphoid fever in Karachi, Pakistan, 2004	Humans
GENO1978	Salmonella enterica subsp. enterica serovar Paratyphi A str. ATCC 9150	NC_006511	1	0		Paratyphoid fever	Humans
GENO1979	Salmonella enterica subsp. enterica serovar Paratyphi B str. SPB7	NC_010102	1	0	stool sample	isolated by Kwai-Lin Thong. Isolated from the stool of a female in Penang Malaysia.	Humans
GENO1980	Salmonella enterica subsp. enterica serovar Paratyphi C strain RKS4594	NC_012125,NC_012124	1	1		Isolated from man in France in 1988.	Humans
GENO1981	Salmonella enterica subsp. enterica serovar Pullorum str. S06004	NC_021984.1	1	0	Chickens with Pollorum disease		Domestic animals
GENO1982	Salmonella enterica subsp. enterica serovar Schwarzengrund str. CVM19633	NC_011094,NC_011093,NC_011092	1	2		Isolated from dehydrated chili in Thailand in 2002.	Plants
GENO1983	Salmonella enterica subsp. enterica serovar Thompson str. RM6836	NC_022525.1	1	0		isolated from lettuce in 2002	Plants
GENO1984	Salmonella enterica subsp. enterica serovar Typhi str. CT18	NC_003198,NC_003384,NC_003385	1	2	isolated from blood	Isolated in December 1993 at the Mekong Delta region of Vietnam, from blood of a 9-year-old girl who was suffering from typhoid.	Humans
GENO1985	Salmonella enterica subsp. enterica serovar Typhi str. P-stx-12	NC_016832,NC_016825	1	1	Typhoid Carrier	isolate obtained from a Typhoid Carrier in India	Humans
GENO1986	Salmonella enterica subsp. enterica serovar Typhi str. Ty2	NC_004631	1	0	obtained from K. Sanderson (Salmonella Genetic Stock Center isolate 2666	isolated in the early 1970s, Isolated before the emergence of drug resistance in the 1970s.	Humans
GENO1987	Salmonella enterica subsp. enterica serovar Typhi str. Ty21a	NC_021176.1	1	0	the virulent S	derived from the virulent S. typhi strain Ty2 by chemical (NTG) mutagenesis	Lab/engineered
GENO1988	Salmonella enterica subsp. enterica serovar Typhimurium	NC_016854	1	0	Isolated from the blood of a Malawian 26-mo-old child with malaria and anemia admitted to QECH in Blantyre, Malawi, in January 2004.	isolated in 2004, at the peak of a Blantyre multidrug-resistant (MDR), invasive NTS epidemic	Humans
GENO1989	Salmonella enterica subsp. enterica serovar Typhimurium str. 14028S	NC_016856,NC_016855	1	1		a descendant of CDC 60-6516, a strain isolated in 1960 from pools of hearts and livers of 4-week-old chickens	Domestic animals
GENO1990	Salmonella enterica subsp. enterica serovar Typhimurium str. 798	NC_017046.1,NC_017054.1	1	1		wild type from a pig	Domestic animals
GENO1991	Salmonella enterica subsp. enterica serovar Typhimurium str. DT104	NC_022569.1,NC_022570.1	2	0		Pigs from denmark	Domestic animals
GENO1992	Salmonella enterica subsp. enterica serovar Typhimurium str. DT2	NC_022544.1	1	0		chicken	Domestic animals
GENO1993	Salmonella enterica subsp. enterica serovar Typhimurium str. LT2	NC_003197,NC_003277	1	1		isolated in the 1940s by Lilleengen, and typed based on phage sensitivity	Humans
GENO1994	Salmonella enterica subsp. enterica serovar Typhimurium str. SL1344	NC_016810,NC_017718,NC_017719,NC_017720	1	3		The ancestral strain ST4/74 was originally isolated from the bowel of a calf with Salmonellosis (17) and used by Bruce Stocker to generate a histidine auxotroph named SL1344	Lab/engineered
GENO1995	Salmonella enterica subsp. enterica serovar Typhimurium str. ST4/74	NC_016857,NC_016858,NC_017675,NC_016859	1	3		isolated from the bowel of a calf with Salmonellosis, UK	Domestic animals
GENO1996	Salmonella enterica subsp. enterica serovar Typhimurium str. T000240	NC_016860,NC_016861,NC_016862	1	2		Isolated from human gastroenteritis in 2000 in Japan.	Humans
GENO1997	Salmonella enterica subsp. enterica serovar Typhimurium str. U288	NC_021151.1,NC_021156.1,NC_021155.1,NC_021157.1	1	3		pig production- related	Domestic animals
GENO1998	Salmonella enterica subsp. enterica serovar Typhimurium str. UK-1	NC_016863,NC_016864	1	1		Isolated from the spleen of a chick orally inoculated 3 days earlier with a highly virulent S. Typhimurium strain retrieved from an infected horse in 1991.	Domestic animals
[truncated: 524 more rows]
