# Supplementary material for: Co-occurrence of resistance genes to antibiotics, biocides and metals reveals novel insights into their co-selection potential
Source: BMC Genomics. 2015 Nov 17;16:964. doi: 10.1186/s12864-015-2153-5 (PMC4650350; doi:10.1186/s12864-015-2153-5)
Supplement: Additional file 4: — R code for statistical analysis. (TXT 4 kb) [file 12864_2015_2153_MOESM4_ESM.txt]

Additonal file 4: R-codes for all statistical analyses

#######################################################################################################
LOGISTIC REGGRESSION TEST : ASSOCIATION BETWEEN PRESENCE OF ARGs AND BMRGs ON PLASMIDS
#######################################################################################################

plasmids_log <- read.table (file.choose(), header=TRUE)   # plasmid size was log-transformed
plasmids_log$BMR_presence <- factor(plasmids_log$BMR_presence)
summary(all.plasmids.log)
plasmids_log_logit <- glm(AR_presence ~ BMR_presence + plasmids_log10, data=plasmids_log, family= "binomial")
plasmids_log_logit
summary(my_all.plasmids.log_logit)

##########################################################################################################
FISHER EXACT TEST: ASSOCTAION BETWEEN PRESENCE OF BMRGs ON CHROMOSOMES and PLASMIDS
##########################################################################################################

FisherTEST_chr_plas_BMRG = matrix(c(2321,362,647,3935), ncol=2)
fisher.test(FisherTEST_chr_plas_BMRG)

##################################################################################################################
LOGISTIC REGGRESSION TEST : ASSOCIATION BETWEEN CO-SELECTION POTENTIAL AND PLASMID MOBILITY POTENTIAL ON PLASMIDS
##################################################################################################################

MOB_log <- read.table(file.choose(), header=TRUE)   # plasmid size was log-transformed
MOB_log$coselec <- factor(MOB_log$coselec)
summary(MOB_log)
MOB_log_logit <- glm(mobility ~ coselec + size_log, data=MOB_log, family= "binomial")
MOB_log_logit
summary(MOB_log_logit)

#####################################################################################################################################
WILCOXON RANK SUM TEST: TO TEST THE MEDIAN SIZE OF (1) COSELECTIVE VS NONCOSELECTIVE PLASMIDS (2) CONJUGATIVE VS NONJUGATIVE PLASMIDS
#####################################################################################################################################

coselection <- plasmids.4582.log [plasmids.4582.log[,2] == 1,3]      
non_coselction <- plasmids.4582.log [plasmids.4582.log[,2] == 0,3]
median(coselection)
median(noncoselection)
wilcox.test(coselection, noncoelection)

conjugative <- plasmids.4582.log [plasmids.4582.log[,1] == 1,3]
nonconjugative <- plasmids.4582.log [plasmids.4582.log[,1] == 0,3]
median(conjugative)
median(nonconjugative)
wilcox.test(conjugative, nonconjugative)

#########################################################################################################
Fisher exact test : ASSOCIATION OF TA SYSTEMS WITH DIFFERENT RESISTANCE GENE COMBINATIONS ON PLASMIDS
########################################################################################################

Fisher_test_TA = matrix(c(110,1323, 117,3032), nrow=2, ncol=2, byrow=TRUE, dimnames= list(c("TA_presence", "TA_absence"), c("co-selec", "non-co-selec")))
Fisher_test_TA

FISH_both = matrix(c(110,892, 117,2509), nrow=2, ncol=2, byrow=FALSE, dimnames= list(c("both", "no_res"), c("TA_P", "TA_ab")))   #BMRGS+ARGS VS NO-RESISTANCE 
fisher.test(FISH_both)

FISH_BMR = matrix(c(280,892, 138,2509), nrow=2, ncol=2, byrow=FALSE, dimnames= list(c("only_BMR", "no_res"), c("TA_P", "TA_ab")))  #ONLY BMRGS VS NO-RESOSTANCE
fisher.test(FISH_BMR)

FISH_AR = matrix(c(151,892, 385,2509), nrow=2, ncol=2, byrow=FALSE, dimnames= list(c("only_AR", "no_res"), c("TA_P", "TA_ab")))  #ONLY ARGS VS NO-RESISTANCE
fisher.test(FISH_AR) 

##########################################################################################################
R-codes FOR HEATMAPS IN SUPPLEMENTRAY FILES (Figure S10 and Figure S14)
##########################################################################################################
library(gplots)
library(amap)

plasmids = as.matrix(read.table("plasmid_combined_network.matrix.txt", row.names = 1, header = T, quote = "", sep = "\t", check.names = F))
heatmap.2(sqrt(plasmids[rowSums(p) > 0, colSums(plasmids) > 0]), trace = "none", distfun = function(c)  Dist(c, method = "binary"), col = c("white",colorpanel(1000,"black","red")), margins = c(12, 12))

bacteria = as.matrix(read.table("bacteria_combined_network.matrix.txt", row.names = 1, header = T, quote = "", sep = "\t", check.names = F))
heatmap.2(sqrt(bacteria[rowSums(b) > 0, colSums(bacteria) > 0]), trace = "none", distfun = function(c)  Dist(c, method = "binary"), col = c("white",colorpanel(1000,"black","red")), margins = c(12, 12))
